# Supplementary material for: The AraC-Type Transcriptional Regulator GliR (PA3027) Activates Genes of Glycerolipid Metabolism in Pseudomonas aeruginosa
Source: Int J Mol Sci. 2021 May 11;22(10):5066. doi: 10.3390/ijms22105066 (PMC8151288; doi:10.3390/ijms22105066)
Supplement: Supplementary file 1 [file ijms-22-05066-s001.zip]

Archive with 4 entries (4 files):
- Table S1.xls
- Table S2.xls
- Table S3.xlsx
- Text S1.pdf
