# Supplementary material for: The AraC-Type Transcriptional Regulator GliR (PA3027) Activates Genes of Glycerolipid Metabolism in Pseudomonas aeruginosa
Source: Int J Mol Sci. 2021 May 11;22(10):5066. doi: 10.3390/ijms22105066 (PMC8151288; doi:10.3390/ijms22105066)
Supplement: Supplementary file 1 [file ijms-22-05066-s001.zip › Table S1.xls]

## Sheet: Table S1
The AraC-type transcriptional regulator GliR (PA3027) activates genes of glycerolipid metabolism in Pseudomonas aeruginosa
Karolina Kotecka, Adam Kawalek, Kamil Kobylecki, Aneta Agnieszka Bartosik*
Institute of Biochemistry and Biophysics, Polish Academy of Sciences, 02-106 Warsaw, Poland
*Correspondence: anetab2@ibb.waw.pl
Supplementary Materials
Table S1: Results of RNA-seq analysis. List of genes with altered expression identified by comparison of transcriptomes of P. aeruginosa PAO1161 cells overproducing PA3027 with transcriptomes of cells carrying the empty vector [fold change (FC) ≤ -2 or ≥ 2, FDR adjusted p-value ≤ 0.05]. Genes annotated only in PAO1161 strain but not in PAO1 are described as “not annotated” (NA).
PAO1_ID	PAO1161_ID	Gene	Fold change	FDR	Gene product	PseudoCAP		PseudoCAP legend [41]:
PA3024	D3C65_10155		173.396	1.34332e-270	carbohydrate kinase	EM ; PE		AABM	Amino acid biosynthesis and metabolis
PA3025	D3C65_10150		163.311	0	glycerol-3-phosphate dehydrogenase/oxidase	CCC ; EM		AP	Adaptation, Protection
PA3026	D3C65_10145		135.031	0	FAD-binding oxidoreductase	HUU		ARS	Antibiotic resistance and susceptibility
PA3464	D3C65_07800		129.575	0	phospholipase	HUU		BCPGC	Biosynthesis of cofactors, prosthetic groups and carriers
PA3027	D3C65_10140		106.998	3.6516e-303	AraC family transcriptional regulator	TR		CCC	Carbon compound catabolism
PA3023	D3C65_10160	yegS	47.3165	3.26219e-282	lipid kinase YegS	HUU		CD	Cell division
PA2202	D3C65_14525		15.5623	4.42699e-23	amino acid ABC transporter permease	MP ; TSM		CHE	Chemotaxis
PA3342	D3C65_08435		15.38	7.37128e-137	DUF2804 domain-containing protein	MP		CHSP	Chaperones & heat shock proteins
PA2203	D3C65_14520		14.1396	9.881e-28	amino acid ABC transporter permease	MP ; TSM		CIM	Central intermediary metabolism
PA5024	D3C65_27340		13.0702	6.14791e-38	sulfite exporter TauE/SafE family protein	HUU		CWLC	Cell wall / LPS / capsule
PA4191	D3C65_04005		13.0606	5.74118e-19	isopenicillin N synthase family oxygenase	PE		DRRMR	DNA replication, recombination, modification and repair
PA4193	D3C65_03995		12.569	4.00386e-15	amino acid ABC transporter permease	MP ; TSM		EM	Energy metabolism
PA4192	D3C65_04000		10.4397	5.7111e-19	amino acid ABC transporter ATP-binding protein	TSM		FAPM	Fatty acid and phospholipid metabolism
PA0282	D3C65_01495	cysT	10.0138	1.96894e-31	sulfate ABC transporter permease subunit CysT	MP; TSM		HUU	Hypothetical, unclassified, unknown
PA4195	D3C65_03985		9.16711	1.85007e-25	ABC transporter	TSM		MA	Motility & Attachment
PA3446	D3C65_07895		7.1462	8.50705e-21	NADPH-dependent FMN reductase	HUU		MP	Membrane proteins
PA3445	D3C65_07900		7.11852	4.57681e-12	sulfonate ABC transporter substrate-binding protein	HUU		NA	not annotated, not classified
PA0281	D3C65_01490	cysW	6.53439	5.87966e-22	sulfate ABC transporter permease subunit CysW	MP; TSM		NBM	Nucleotide biosynthesis and metabolism
PA2204	D3C65_14515		6.20461	4.49644e-16	ABC transporter	TSM		NCRNA	Non-coding RNA gene
PA0280	D3C65_01485		6.08258	4.34397e-26	sulfate/thiosulfate import ATP-binding protein CysA	TSM		PE	Putative enzymes
PA0284	D3C65_01505		5.86173	2.56908e-23	DUF2292 domain-containing protein	HUU		PSE	Protein secretion/export apparatus
PA3530	D3C65_07460		5.51058	1.43853e-30	(2Fe-2S)-binding protein	HUU		RPTP	Related to phage, transposon, plasmids
PA2426	D3C65_13380		5.47361	6.54948e-16	RNA polymerase factor sigma-70	TR		SF	Secreted Factors (toxins, enzymes, alginate)
PA4194	D3C65_03990		5.31171	9.60468e-16	amino acid ABC transporter permease	MP ; TSM		TCRS	Two-component regulatory systems
NA	D3C65_15550		5.30859	2.54193e-21	transporter	NA		TPTMD	Translation, post-translational modification, degradation
PA0283	D3C65_01500		5.25084	1.55335e-13	sulfate ABC transporter substrate-binding protein	TSM		TR	Transcriptional regulators
PA2334	D3C65_13840		4.78591	4.13618e-12	LysR family transcriptional regulator	TR		TRNAPD	Transcription, RNA processing and degradation
PA3931	D3C65_05340		4.66763	9.98631e-21	ABC transporter substrate-binding protein	HUU		TSM	Transport of small molecules
PA4515	D3C65_23920		4.64804	9.98684e-39	PKHD-type hydroxylase	HUU
PA2686	D3C65_11980		4.64728	1.88651e-23	DNA-binding response regulator	TCRS ; TR
PA2687	D3C65_11975		4.30299	2.49358e-32	two-component sensor histidine kinase	TCRS
PA3450	D3C65_07875		4.14756	3.41015e-18	peroxiredoxin	AP
PA3268	D3C65_08840		4.08362	2.88582e-33	TonB-dependent siderophore receptor	MP ; TSM
PA0929	D3C65_21290		4.0536	2.07924e-27	DNA-binding response regulator	TCRS ; TSM
PA0472	D3C65_02500		3.9779	1.27209e-17	RNA polymerase sigma factor	TR
PA2311	D3C65_13960		3.96119	0.000155901	hypothetical protein	HUU
PA4443	D3C65_23555		3.95735	1.09334e-26	sulfate adenylyltransferase subunit 2	AABM; CIM
PA4442	D3C65_23550		3.9357	1.4428e-21	bifunctional sulfate adenylyltransferase/adenylyl-sulfate kinase	AABM; CIM
PA2018	D3C65_15545		3.74509	4.96577e-44	AmrB family multidrug efflux RND transporter permease subunit	ARS; MP; TSM
PA3153	D3C65_09460		3.67634	5.97952e-40	lipopolysaccharide biosynthesis protein	CWLC ; MP ; TSM
PA1694	D3C65_17255		3.65926	2.28316e-11	YscQ/HrcQ family type III secretion apparatus protein	PSE
PA3442	D3C65_07915		3.63485	9.39973e-09	aliphatic sulfonate ABC transporter ATP-binding protein 1	TSM
PA1911	D3C65_16095		3.60848	3.7784e-10	FecR family protein	MP ; TR
PA2312	D3C65_13955		3.5626	5.11442e-06	XRE family transcriptional regulator	TR
PA0800	D3C65_21980		3.54405	8.22073e-08	DUF3649 domain-containing protein	MP
PA2019	D3C65_15540	mexX	3.50982	2.54626e-21	MexX/AmrA family multidrug efflux RND transporter periplasmic adaptor subunit	ARS; TSM
PA0729.1	D3C65_22355		3.45066	1.22732e-05	tRNA-Gly	NCRNA
PA3608	D3C65_07035		3.36516	3.28632e-17	ABC transporter permease	MP; TSM
PA1838	D3C65_16485		3.33663	2.97103e-20	nitrite/sulfite reductase	CIM
PA3899	D3C65_05510		3.29196	1.38947e-09	sigma-70 family RNA polymerase sigma factor	TR
PA3932	D3C65_05335		3.27473	1.39552e-09	transcriptional regulator	TR
PA3900	D3C65_05505		3.2575	6.09102e-11	FecR family protein	MP; TR
PA3938	D3C65_05305	tauA	3.24986	3.68567e-14	taurine ABC transporter substrate-binding protein	TSM
PA2468	D3C65_13160		3.2263	1.50563e-14	ECF sigma factor FoxI	TR
PA0471	D3C65_02495		3.2207	4.35431e-18	FecR family protein	NA
PA3058	D3C65_09970		3.21774	3.51356e-16	pellicle/biofilm biosynthesis Wzx-like polysaccharide transporter PelG	CWLC
PA4516	D3C65_23925		3.20226	9.37854e-20	sel1 repeat family protein	HUU
PA3154	D3C65_09455		3.17364	1.19779e-15	O-antigen polymerase	CWLC ; MP
PA3059	D3C65_09965		3.1371	3.09157e-19	DUF3492 domain-containing protein	CWLC
PA3444	D3C65_07905	ssuD	3.12327	2.30374e-08	alkanesulfonate monooxygenase, FMNH(2)-dependent	PE
PA4514	D3C65_23915		3.11355	3.2779e-12	TonB-dependent siderophore receptor	TSM
PA2441	D3C65_13295		3.07301	4.3949e-07	hypothetical protein	HUU
PA0985	D3C65_20980		3.03152	4.92884e-16	pyocin S5	MP; SF
PA3982	D3C65_05075		2.99466	1.26653e-32	endoribonuclease YbeY	HUU
PA1837	D3C65_16490		2.97967	1.22109e-12	DUF934 domain-containing protein	HUU
PA4895	D3C65_26660		2.9776	8.20485e-05	FecR family protein	MP ; TR
PA0605	D3C65_03190		2.96788	1.79277e-05	ABC transporter permease	MP; TSM
PA0671	D3C65_22670	imuA	2.94131	1.86617e-06	translesion DNA synthesis-associated protein ImuA	HUU
PA4517	D3C65_23930	cptA	2.91599	8.85334e-13	phosphoethanolamine transferase CptA	HUU
PA5071	D3C65_27585		2.88134	3.06073e-24	16S rRNA (uracil(1498)-N(3))-methyltransferase	HUU
PA3607	D3C65_07040		2.86268	8.91844e-17	Spermidine/putrescine import ATP-binding protein PotA 2	TSM
PA3983	D3C65_05070		2.85988	5.10628e-37	HlyC/CorC family transporter	HUU
PA3443	D3C65_07910	ssuC	2.84053	1.56163e-05	aliphatic sulfonate ABC transporter permease SsuC	MP ; TSM
PA4140	D3C65_04265		2.82136	4.98319e-14	FAD-binding protein	HUU
PA3060	D3C65_09960		2.81232	8.23001e-11	pellicle/biofilm biosynthesis protein PelE	CWLC
PA2286	D3C65_14090		2.79187	0.00294146	hypothetical protein	MP
PA3061	D3C65_09955		2.75444	2.26862e-15	pellicle/biofilm biosynthesis protein PelD	CWLC
PA0603	D3C65_03180	potA	2.75103	0.000440183	polyamine ABC transporter ATP-binding protein	TSM
PA3081	D3C65_09855		2.74449	3.63246e-35	DUF1329 domain-containing protein	HUU
PA3408	D3C65_08095		2.73921	4.84886e-08	TonB-dependent hemoglobin/transferrin/lactoferrin family receptor	TSM
PA2359	D3C65_13715		2.7252	3.89824e-08	transcriptional regulator	TR
PA3315	D3C65_08575		2.72041	4.86014e-12	ABC transporter permease subunit	MP ; TSM
PA0716	D3C65_22440		2.71251	1.28813e-28	ATP-binding cassette domain-containing protein	HUU
PA3441	D3C65_07920		2.70377	3.92753e-05	molybdopterin-binding protein	TSM
PA3162	D3C65_09410		2.70033	8.86055e-16	30S ribosomal protein S1	TPTMD
PA3149	D3C65_09480		2.68309	3.64183e-24	glycosyltransferase	CWLC ; PE
PA2440	D3C65_13300		2.64532	5.31694e-06	polysaccharide deacetylase family protein	HUU
PA0172	D3C65_00920		2.64464	2.56908e-23	HAMP domain-containing protein	MA
PA1664	D3C65_17410		2.61646	0.0016493	type VI secretion protein	PSE
PA1301	D3C65_19310		2.61218	1.62813e-11	FecR family protein	MP ; TR
PA4625	D3C65_25120		2.60132	1.23399e-17	filamentous hemagglutinin N-terminal domain-containing protein	CWLC; SF
PA5070	D3C65_27580	tatC	2.58034	5.21158e-17	twin-arginine translocase subunit TatC	MP ; TSM
PA4624	D3C65_25115		2.57321	1.14364e-13	ShlB/FhaC/HecB family hemolysin secretion/activation protein	CWLC
PA3610	D3C65_07025		2.55478	2.30289e-22	spermidine/putrescine ABC transporter substrate-binding protein	TSM
PA1671	D3C65_17375		2.54821	3.92846e-07	serine/threonine protein kinase	PSE; TPTMD
NA	D3C65_06320		2.54366	0.00063287	energy transducer TonB	NA
PA0670	D3C65_22675		2.5285	1.12938e-06	DNA polymerase Y family protein	HUU
PA2761	D3C65_11545		2.51463	5.752e-10	hypothetical protein	MP
PA1756	D3C65_16935		2.49785	1.86075e-19	phosphoadenylyl-sulfate reductase	AABM
PA3028	D3C65_10135		2.49716	5.47325e-27	molybdopterin molybdenumtransferase MoeA	BCPGC
PA5531	D3C65_30010		2.49601	2.19142e-18	protein TonB	TSM
PA2688	D3C65_11970		2.49493	9.27013e-05	TonB-dependent enterobactin receptor PfeA	MP ; TSM
PA2467	D3C65_13165		2.48801	8.21744e-15	FecR family protein	MP; TR
PA4143	D3C65_04250		2.48774	9.10549e-08	peptidase domain-containing ABC transporter	MP ; PSE ; TSM
PA1266	D3C65_19490		2.48626	0.00592096	NAD(P)/FAD-dependent oxidoreductase	PE
PA0170	D3C65_00910		2.46774	9.67668e-20	DUF1987 domain-containing protein	HUU
PA4660	D3C65_25305		2.46153	1.8015e-15	deoxyribodipyrimidine photo-lyase	DRRMR
PA4323	D3C65_22935		2.46061	1.62683e-19	DUF58 domain-containing protein	HUU
PA2390	D3C65_13555		2.45994	1.35832e-13	pyoverdine export/recycling transporter ATP-binding/permease subunit PvdT	MP ; TSM
PA0930	D3C65_21285		2.45673	5.07562e-12	sensor histidine kinase	TCRS ; TSM
PA5102	D3C65_27740		2.45404	1.77446e-05	fatty acid desaturase	MP
PA1674	D3C65_17360	folE	2.45309	7.96049e-25	GTP cyclohydrolase I FolE	BCPGC
PA2225	D3C65_14405		2.44507	0.000412872	hypothetical protein	HUU
PA0606	D3C65_03195		2.41069	0.00145163	ABC transporter permease	MP ; TSM
PA1386	D3C65_18865		2.40872	3.17418e-07	ABC transporter ATP-binding protein	TSM
PA2237	D3C65_14340		2.39269	6.79176e-19	biofilm formation protein PslG	CWLC ; PE
PA3935	D3C65_05320		2.38212	1.68805e-06	taurine dioxygenase	CCC
PA3609	D3C65_07030		2.37869	7.12496e-08	ABC transporter permease	MP; TSM
PA3292	D3C65_08705		2.37386	4.75648e-07	DUF3304 domain-containing protein	HUU
PA1363	D3C65_18985		2.36261	8.85037e-11	RNA polymerase sigma factor	TR
PA0632	D3C65_03325		2.35743	6.60565e-06	hypothetical protein	RPTP
PA0171	D3C65_00915		2.34806	4.94284e-14	hypothetical protein	MA
PA5429	D3C65_29475	aspA	2.34797	6.74883e-18	aspartate ammonia-lyase	AABM
PA3643	D3C65_06855		2.34637	4.55188e-20	lipid-A-disaccharide synthase	CWLC
PA2358	D3C65_13720		2.3372	3.0782e-05	hypothetical protein	HUU
PA3981	D3C65_05080		2.33442	3.37833e-25	PhoH family protein	HUU
PA1274	D3C65_19445	bluB	2.32604	2.9453e-12	5,6-dimethylbenzimidazole synthase	HUU
PA3145	D3C65_09500		2.32244	3.47358e-17	glycosyltransferase WbpL	CWLC ; MP
PA2238	D3C65_14335		2.31992	9.52729e-17	glycosyltransferase	CWLC
PA2597	D3C65_12445		2.31922	1.66659e-06	acyl-CoA dehydrogenase	PE
PA1724	D3C65_17105		2.301	1.17114e-05	type III export protein PscK	PSE
PA3079	D3C65_09865		2.29316	5.99596e-10	RND family transporter	MP
NA	D3C65_28230		2.28687	0.00092468	phosphoenolpyruvate carboxykinase	NA
PA3409	D3C65_08090		2.28453	1.29766e-06	FecR family protein	MP ; TR
PA2239	D3C65_14330		2.28217	1.59306e-15	glycosyltransferase family 1 protein	CWLC ; PE
PA2283	D3C65_14105		2.28149	0.0029123	peptidase	HUU
NA	D3C65_24435		2.28063	6.1438e-14	hypothetical protein	NA
PA4161	D3C65_04160		2.27264	0.00181156	ferric enterobactin transporter FepG	MP ; TSM
PA3080	D3C65_09860		2.2696	4.5797e-10	hypothetical protein	HUU
PA4371	D3C65_23180		2.26705	5.55678e-19	thiol oxidoreductase	HUU
NA	D3C65_25480		2.26479	0.00255244	integrase	NA
PA0149	D3C65_00800		2.26094	2.43875e-06	RNA polymerase sigma factor	TR
PA1239	D3C65_19640		2.26079	0.000339851	alpha/beta fold hydrolase	HUU
PA0733	D3C65_22335		2.25958	2.81638e-10	16S rRNA pseudouridine(516) synthase	TRNAPD
PA4479	D3C65_23735	mreD	2.25692	2.99014e-09	rod shape-determining protein MreD	CD; CWLC
PA1387	D3C65_18860		2.25603	2.47659e-10	sulfotransferase family protein	HUU
PA1910	D3C65_16100		2.25365	0.000175193	TonB-dependent siderophore receptor	TR ; TSM
PA0630	D3C65_03315		2.2517	6.62352e-05	hypothetical protein	RPTP
PA1725	D3C65_17100		2.24893	5.8241e-07	HrpE/YscL family type III secretion apparatus protein	PSE
PA1666	D3C65_17400	tssJ	2.24637	1.03952e-05	type VI secretion system lipoprotein TssJ	PSE
PA1665	D3C65_17405	tagH	2.24022	1.40134e-06	type VI secretion system-associated FHA domain protein TagH	PSE
PA0633	D3C65_03330		2.23816	3.43273e-17	phage tail protein	RPTP
PA5267	D3C65_28615	hcp	2.20762	7.71785e-07	type VI secretion system tube protein Hcp	SF
PA2585	D3C65_12510		2.20577	4.79989e-18	excinuclease ABC subunit C	DRRMR
PA3205	D3C65_09175		2.20471	5.97201e-08	LTXXQ domain protein	HUU
PA3642	D3C65_06860		2.1971	3.30506e-12	ribonuclease HII	DRRMR
PA4319	D3C65_22915		2.19651	3.87132e-09	stage II sporulation protein M	MP
PA3556	D3C65_07325		2.19517	9.80772e-09	4-amino-4-deoxy-L-arabinose lipid A transferase	AP ; CWLC ; MP
PA2253	D3C65_14260		2.19192	3.13506e-16	asparaginase	AABM
PA0192	D3C65_01025		2.18436	0.00130821	TonB-dependent receptor	MP; TSM
PA3152	D3C65_09465	hisH	2.18055	6.97145e-14	imidazole glycerol phosphate synthase subunit HisH	AABM
PA5280	D3C65_28685	xerC	2.17975	2.29765e-14	tyrosine recombinase XerC	DRRMR
PA4649	D3C65_25250		2.17087	0.00268407	spore coat U domain-containing protein	CWLC; MA
PA1758	D3C65_16925	pabB	2.16726	1.02348e-21	aminodeoxychorismate synthase component I	BCPGC
PA3645	D3C65_06845		2.16721	8.12133e-15	beta-hydroxyacyl-ACP dehydratase	CWLC ; FAPM
PA0801	D3C65_21975		2.16368	4.85255e-10	PepSY domain-containing protein	MP
PA2618	D3C65_12335		2.16018	6.20476e-11	arginyltransferase	TPTMD
PA2969	D3C65_10445	plsX	2.15477	3.47494e-07	phosphate acyltransferase PlsX	FAPM
PA3333	D3C65_08485		2.15399	1.48574e-05	3-oxoacyl-ACP synthase III	FAPM
PA0169	D3C65_00905		2.15264	3.30189e-14	GGDEF domain-containing protein	MA
PA4690.1	D3C65_25570	rrf	2.15222	0.00238536	5S ribosomal RNA	NCRNA
PA0593	D3C65_03130		2.14911	2.9925e-16	4-hydroxythreonine-4-phosphate dehydrogenase 1	BCPGC
PA2458	D3C65_13210		2.13962	0.00299597	RHS repeat protein	HUU
PA2280	D3C65_14120	arsH	2.13865	5.76561e-06	arsenical resistance protein ArsH	HUU
PA2391	D3C65_13550		2.13693	3.71292e-10	pyoverdine export/recycling transporter outer membrane subunit OmpQ	MP ; TSM
PA3157	D3C65_09440		2.13638	1.97881e-17	acyltransferase	CWLC ; PE
PA3821	D3C65_05940	secD	2.13452	1.64015e-15	protein translocase subunit SecD	MP ; PSE
PA0635	D3C65_03340		2.13237	3.18973e-13	hypothetical protein	RPTP
PA0386	D3C65_02040	hemW	2.12624	1.04272e-15	radical SAM family heme chaperone HemW	PE
PA3400	D3C65_08140		2.1235	2.44505e-09	ABC transporter permease	MP
PA1701	D3C65_17220		2.11979	0.00360325	YscX family type III secretion protein	PSE
PA2948	D3C65_10550	cobM	2.11784	1.40592e-10	precorrin-4 C(11)-methyltransferase	BCPGC
PA3146	D3C65_09495		2.11301	1.91411e-17	NAD-dependent epimerase/dehydratase family protein	CWLC ; PE
PA1899	D3C65_16160		2.10905	0.00890934	phenazine biosynthesis protein PhzA 2	SF
PA3410	D3C65_08085		2.1087	0.00118565	RNA polymerase sigma factor	TR
PA4579	D3C65_24865		2.10653	3.39711e-16	DUF4105 domain-containing protein	HUU
PA3328	D3C65_08510		2.10244	1.02276e-05	FAD-dependent monooxygenase	PE
PA1364	D3C65_18980		2.10152	1.68477e-09	FecR family protein	MP ; TR
PA2022	D3C65_15525		2.10088	0.000221698	UDP-glucose/GDP-mannose dehydrogenase family protein	PE
PA3022	D3C65_10165		2.1004	5.51929e-15	MOSC domain-containing protein	HUU
PA0668.5	D3C65_22685	rrf	2.09888	0.000388687	5S ribosomal RNA	NCRNA
PA5570	D3C65_30215		2.09385	4.5667e-17	50S ribosomal protein L34	CIM; TPTMD
PA3063	D3C65_09945		2.09357	3.60524e-10	pellicle/biofilm biosynthesis protein PelB	CWLC
PA4962	D3C65_27010		2.09084	8.55283e-06	metal-dependent hydrolase	MP
PA3358	D3C65_08355		2.08522	5.03689e-05	DMT family transporter	MP
PA3633	D3C65_06905		2.08275	7.33511e-17	2-C-methyl-D-erythritol 4-phosphate cytidylyltransferase	BCPGC
PA4080	D3C65_04580		2.08218	1.65156e-07	DNA-binding response regulator	TR ; TSM
PA2241	D3C65_14320		2.08201	7.61904e-08	biofilm formation protein PslL	CWLC ; MP
PA3668	D3C65_06730		2.08107	3.72838e-06	SufE family protein	HUU
PA2240	D3C65_14325		2.07843	5.71895e-12	biofilm formation protein PslJ	CWLC
PA3558	D3C65_07315	arnF	2.07653	0.00169205	4-amino-4-deoxy-L-arabinose-phosphoundecaprenol flippase subunit ArnF	AP ; CWLC ; MP
PA2977	D3C65_10400		2.07603	1.75215e-12	UDP-N-acetylmuramate dehydrogenase	CWLC
NA	D3C65_29480		2.07581	7.27259e-05	hypothetical protein	NA
PA1668	D3C65_17390		2.07477	1.58288e-05	DotU family type IV/VI secretion system protein	PSE
PA5281	D3C65_28690		2.07252	1.56105e-11	HAD family hydrolase	PE
PA0631	D3C65_03320		2.06774	0.00809897	hypothetical protein	RPTP
PA0924	D3C65_21315		2.06772	1.98523e-06	DUF3413 domain-containing protein	MP
PA5135	D3C65_27915		2.06311	5.71878e-13	divergent polysaccharide deacetylase family protein	HUU
PA1541	D3C65_18065	mdtJ	2.06151	0.00630467	multidrug/spermidine efflux SMR transporter subunit MdtJ	MP ; TSM
PA3151	D3C65_09470		2.06117	8.63152e-17	imidazole glycerol phosphate synthase cyclase subunit	AABM
PA0826.2	D3C65_21850	ssrA	2.06029	2.19355e-08	transfer-messenger RNA	AABM
NA	D3C65_11735		2.06005	1.20162e-19	cell filamentation protein Fic	NA
NA	D3C65_22430		2.05957	0.00117039	DNA-binding protein	NA
PA3555	D3C65_07330		2.05205	1.6478e-05	4-deoxy-4-formamido-L-arabinose- phosphoundecaprenol deformylase ArnD	AP ; ARS ; CWLC
PA3062	D3C65_09950		2.04599	3.96233e-05	pellicle/biofilm biosynthesis outer membrane protein PelC	CWLC
PA3897	D3C65_05520		2.04187	0.00824141	DMT family transporter	MP
PA4688	D3C65_25550		2.04133	1.80851e-06	iron ABC transporter permease	MP ; TSM
PA1626	D3C65_17615		2.03425	6.67488e-11	cyanate MFS transporter	MP; TSM
PA1180	D3C65_19940		2.03424	5.60297e-15	two-component sensor histidine kinase	TCRS
PA0191	D3C65_01015		2.03404	9.24741e-06	LysR family transcriptional regulator	TR
PA5268	D3C65_28620		2.03217	1.44958e-17	magnesium/cobalt transporter	MP ; TSM
PA5160	D3C65_28055		2.03187	8.72616e-08	DHA2 family efflux MFS transporter permease subunit	AP ; MP ; TSM
PA1466	D3C65_18460		2.02979	1.77419e-07	glutathione S-transferase family protein	HUU
PA3099	D3C65_09745	gspI	2.02898	1.78116e-06	type II secretion system protein GspI	PSE
PA2333	D3C65_13845		2.02362	7.52897e-05	sulfatase	PE
PA4359	D3C65_23115		2.02336	0.000690563	ferrous iron transporter A	HUU
PA1191	D3C65_19880		2.0231	0.00144086	molecular chaperone DnaJ	HUU
PA4849	D3C65_26430		2.02081	5.04361e-05	hypothetical protein	MP
PA3150	D3C65_09475		2.0195	3.61094e-10	N-acetyl sugar amidotransferase	CWLC
PA2236	D3C65_14345		2.01528	2.83018e-12	glycosyltransferase	CWLC
PA3651	D3C65_06815		2.00984	5.43895e-14	phosphatidate cytidylyltransferase	FAPM
PA4710	D3C65_25690		2.00442	6.77811e-09	TonB-dependent hemoglobin/transferrin/lactoferrin family receptor	TSM
PA3327	D3C65_08515		2.00111	3.46425e-09	non-ribosomal peptide synthetase	AP
PA4633	D3C65_25160		-2.00078	7.9616e-16	methyl-accepting chemotaxis protein	AP; CHE
PA1354	D3C65_19030		-2.00258	0.000253515	YciI family protein	HUU
PA2250	D3C65_14275	lpdA	-2.00567	4.10467e-05	dihydrolipoyl dehydrogenase	AABM ; EM
PA5348	D3C65_29030		-2.00603	8.13007e-08	DNA-binding protein HU-alpha	DRRMR
PA3049	D3C65_10015		-2.00623	0.000152586	ribosome modulation factor	TPTMD
PA5104	D3C65_27750		-2.00684	1.03184e-06	HutD family protein	HUU
PA2291	D3C65_14060		-2.01147	3.48455e-06	porin	TSM
PA5364	D3C65_29115		-2.01634	2.54262e-16	response regulator	TCRS; TR
PA0403	D3C65_02130		-2.01901	2.90978e-14	bifunctional pyrimidine operon transcriptional regulator/uracil phosphoribosyltransferase	NBM; TR
PA4782	D3C65_26080		-2.01954	3.7466e-09	hypothetical protein	HUU
PA0895	D3C65_21485		-2.02132	1.98902e-13	aspartate aminotransferase family protein	AABM
PA5188	D3C65_28205		-2.02384	6.23839e-05	3-hydroxyacyl-CoA dehydrogenase	PE
PA3287	D3C65_08735		-2.03172	0.000309654	ankyrin repeat domain-containing protein	HUU
PA3923	D3C65_05385		-2.03511	0.000494584	DUF1302 domain-containing protein	HUU
PA3039	D3C65_10075		-2.03727	0.000168596	ammonium transporter	MP ; TSM
PA0408	D3C65_02155		-2.0376	3.00111e-12	protein PilG	CHE ; MA ; TCRS
PA3677	D3C65_06685		-2.04172	1.07336e-09	efflux RND transporter periplasmic adaptor subunit	ARS ; TSM
PA1951	D3C65_15890		-2.04639	0.000303735	hypothetical protein	MA
PA4224	D3C65_03835		-2.04877	1.33288e-05	pyochelin biosynthetic protein PchG	MP; TSM
PA0409	D3C65_02160		-2.04878	3.1601e-17	two-component system response regulator	CHE ; MA ; TCRS
PA3418	D3C65_08040		-2.04938	5.5851e-08	Glu/Leu/Phe/Val dehydrogenase	AABM
PA0131	D3C65_00705		-2.05406	5.12919e-05	beta-alanine degradation protein BauB	CCC
PA4023	D3C65_04870	eat	-2.05911	0.00222963	ethanolamine permease	TSM
PA3762	D3C65_06250		-2.05937	2.25827e-13	NGG1p interacting factor NIF3	HUU
PA5026	D3C65_27350		-2.06008	1.91781e-05	DUF4442 domain-containing protein	HUU
PA4995	D3C65_27180		-2.06121	4.7243e-11	acyl-CoA dehydrogenase	PE
PA2445	D3C65_13270		-2.06872	1.98618e-11	glycine dehydrogenase (decarboxylating)	AABM; CIM
PA5124	D3C65_27855		-2.07999	9.64261e-12	nitrogen regulation protein NR(II)	TCRS
PA1065	D3C65_20560		-2.08106	1.62827e-05	DUF488 domain-containing protein	HUU
PA1052	D3C65_20630		-2.08351	9.7533e-12	glycerate kinase	HUU
PA5545	D3C65_30080		-2.08516	1.1273e-10	TAXI family TRAP transporter solute-binding subunit	HUU
PA2573	D3C65_12590		-2.08616	3.58992e-06	methyl-accepting chemotaxis protein	AP ; CHE
PA1077	D3C65_20495	flgB	-2.0874	1.79288e-14	flagellar basal body rod protein FlgB	CWLC ; MA
PA4341	D3C65_23025		-2.09132	0.00250966	IclR family transcriptional regulator	TR
PA0142	D3C65_00765		-2.09379	9.6665e-12	8-oxoguanine deaminase	PE
PA4235	D3C65_03780	bfr	-2.09502	3.40776e-10	bacterioferritin	AP; TSM
PA0359	D3C65_01900		-2.09563	1.47081e-16	multidrug transporter	HUU
PA5397	D3C65_29310		-2.09601	0.00324415	hydrocarbon binding protein	HUU
NA	D3C65_04645		-2.09978	1.89926e-05	regulator SirB	NA
PA1948	D3C65_15905		-2.10046	3.02886e-07	ABC transporter permease	TSM
PA5168	D3C65_28100		-2.10574	0.000690249	dicarboxylate transporter	MP ; TSM
PA2890	D3C65_10855		-2.1093	0.00406285	isohexenylglutaconyl-CoA hydratase	PE
PA2406	D3C65_13480		-2.11039	0.000180988	hypothetical protein	HUU
PA0121	D3C65_00655		-2.11191	1.66838e-06	GntR family transcriptional regulator	HUU
PA2404	D3C65_13490		-2.11379	1.51509e-05	thiamine pyrophosphate-binding protein	MP
PA3364	D3C65_08325		-2.12056	6.99909e-08	aliphatic amidase expression-regulating protein	TR
PA4357	D3C65_23105		-2.12252	0.00720267	hypothetical protein	HUU
PA0814	D3C65_21910		-2.12959	0.006811	RidA family protein	HUU
PA5410	D3C65_29375		-2.13719	1.126e-08	glycine-betaine demethylase subunit GbcA	AABM
PA2550	D3C65_12720		-2.14374	0.000194608	acyl-CoA dehydrogenase	PE
PA4826	D3C65_26310		-2.14745	2.07288e-09	hypothetical protein	HUU
PA5375	D3C65_29200		-2.15185	4.0156e-11	BCCT family transporter	MP; TSM
PA4108	D3C65_04435		-2.15559	2.21797e-08	HD-GYP domain-containing protein	CWLC; MA
NA	D3C65_00240		-2.1575	5.58476e-05	hypothetical protein	NA
PA2409	D3C65_13465		-2.17017	0.00172539	metal ABC transporter permease	MP; TSM
PA0221	D3C65_01180		-2.17491	0.00836223	aspartate aminotransferase family protein	PE
PA3971	D3C65_05130		-2.17709	6.29864e-05	PaaI family thioesterase	HUU
PA5471	D3C65_29700		-2.17853	2.3559e-17	RNA ligase RtcB family protein	ARS
PA3572	D3C65_07240		-2.18449	0.00399872	hypothetical protein	HUU
PA0872	D3C65_21610		-2.18587	1.06533e-12	phenylalanine 4-monooxygenase	AABM
PA4788	D3C65_26110		-2.18706	0.000208061	MaoC family dehydratase	HUU
PA3881	D3C65_05615		-2.1907	1.97041e-11	multidrug transporter	HUU
PA2398	D3C65_13515		-2.19381	5.42584e-05	ferripyoverdine receptor	TSM
PA1414	D3C65_18720		-2.19427	9.8628e-05	hypothetical protein	HUU
PA2840	D3C65_11110		-2.19635	5.90246e-15	ATP-dependent RNA helicase	TRNAPD
PA0602	D3C65_03175		-2.1978	8.48335e-11	extracellular solute-binding protein	TSM
PA2408	D3C65_13470		-2.19821	5.45042e-05	metal ABC transporter ATP-binding protein	TSM
PA3133	D3C65_09575		-2.20133	5.91935e-10	TetR/AcrR family transcriptional regulator	TR
PA2470	D3C65_13150	gtdA	-2.2021	0.000921428	gentisate 1,2-dioxygenase	CCC
PA1074	D3C65_20515		-2.20418	9.22394e-13	branched chain amino acid ABC transporter substrate-binding protein	TSM
PA0120	D3C65_00650		-2.21242	5.89348e-06	FadR family transcriptional regulator	TR
PA5043	D3C65_27435		-2.21263	1.55054e-18	type 4a pilus biogenesis protein PilN	MA
PA3584	D3C65_07160		-2.21959	1.25235e-19	glycerol-3-phosphate dehydrogenase	CIM ; EM
NA	D3C65_00220		-2.22432	0.00232631	transposase	NA
PA5231	D3C65_28430		-2.23709	2.64255e-17	ABC transporter ATP-binding protein/permease	MP; TSM
PA5098	D3C65_27720	hutH	-2.24186	0.000146191	histidine ammonia-lyase	AABM
PA5494	D3C65_29825		-2.24208	7.19968e-11	DUF2782 domain-containing protein	HUU
PA0572	D3C65_03015		-2.24397	3.95169e-07	hypothetical protein	HUU
PA1871	D3C65_16300		-2.24786	1.18059e-09	protease LasA	SF ; TPTMD
PA5359	D3C65_29090		-2.24861	8.95386e-07	hypothetical protein	HUU
PA3723	D3C65_06455		-2.25077	4.36337e-08	NADH:flavin oxidoreductase/NADH oxidase	PE
PA3195	D3C65_09230		-2.25451	9.61143e-16	aldehyde dehydrogenase	CCC ; EM
PA4792	D3C65_26130		-2.25474	7.23208e-14	glycerophosphodiester phosphodiesterase	HUU
PA5396	D3C65_29305		-2.26448	1.05309e-05	peptidase M19	HUU
NA	D3C65_14300		-2.26982	2.04378e-06	hypothetical protein	NA
PA2397	D3C65_13520		-2.27069	0.00463094	pyoverdine export ABC transporter PvdE	AP ; MP ; TSM
PA3503	D3C65_07595		-2.27366	0.000373746	glyoxalase	PE
PA2576	D3C65_12575		-2.27625	9.64873e-10	DMT family transporter	MP
PA2482	D3C65_13090		-2.27686	6.23906e-14	cytochrome c4	EM
PA1050	D3C65_20640		-2.28214	4.66257e-19	CdaR family transcriptional regulator	HUU
PA2867	D3C65_10970		-2.28277	6.36925e-13	methyl-accepting chemotaxis protein	AP; CHE
PA2897	D3C65_10820		-2.28943	4.04142e-25	PLP-dependent aminotransferase family protein	TR
PA4523	D3C65_23960		-2.29522	1.14162e-15	DUF1631 domain-containing protein	HUU
PA4104	D3C65_04455		-2.30111	0.00670843	DoxX family protein	HUU
PA2274	D3C65_14150		-2.30976	0.000807397	hypothetical protein	HUU
PA4496	D3C65_23820		-2.31806	2.40095e-10	ABC transporter substrate-binding protein	TSM
PA5409	D3C65_29370		-2.32139	9.89324e-11	HdeD family acid-resistance protein	MP
PA2504	D3C65_12980		-2.32923	7.58044e-09	DUF2185 domain-containing protein	HUU
PA4781	D3C65_26075		-2.33345	1.965e-15	two-component system response regulator	CWLC ; MA ; TR
PA5095	D3C65_27705		-2.33783	2.78906e-05	proline/glycine betaine ABC transporter permease	MP ; TSM
PA0754	D3C65_22220		-2.33871	1.6658e-06	tripartite tricarboxylate transporter substrate binding protein	HUU
PA5460	D3C65_29645		-2.34451	9.67681e-06	DUF1127 domain-containing protein	HUU
PA5440	D3C65_29540		-2.34478	1.96823e-08	U32 family peptidase	PE; TPTMD
PA4979	D3C65_27095		-2.3496	2.37374e-06	acyl-CoA dehydrogenase	PE
PA4621	D3C65_25095		-2.35218	2.52298e-25	xanthine dehydrogenase family protein molybdopterin-binding subunit	PE
PA0024	D3C65_00120		-2.36239	5.91469e-18	coproporphyrinogen III oxidase	BCPGC
PA3719	D3C65_06475		-2.36808	0.000921428	MexR antirepressor ArmR	ARS
PA3688	D3C65_06630		-2.38294	0.000206207	pilin assembly protein	HUU
PA4920	D3C65_26785		-2.38659	2.5753e-17	NAD(+) synthetase	AABM; BCPGC
PA2366	D3C65_13680	tssC	-2.39553	7.67423e-08	type VI secretion system contractile sheath large subunit	HUU
PA5025	D3C65_27345		-2.39956	9.29465e-20	bifunctional O-acetylhomoserine aminocarboxypropyltransferase/cysteine synthase	AABM
PA2195	D3C65_14560		-2.40362	2.0138e-15	hydrogen cyanide synthase subunit HcnC	CIM
PA1524	D3C65_18155	xdhA	-2.41541	1.39695e-10	xanthine dehydrogenase small subunit	NBM
PA2365	D3C65_13685	tssB	-2.41575	5.02849e-07	type VI secretion system contractile sheath small subunit	HUU
NA	D3C65_07210		-2.42984	0.00181912	hypothetical protein	NA
PA2868	D3C65_10965		-2.43187	1.39936e-12	terminase small subunit	MP
PA0132	D3C65_00710		-2.43901	2.23883e-08	beta-alanine--pyruvate aminotransferase	AABM; CCC
PA2114	D3C65_15025		-2.45323	8.77362e-22	MFS transporter	MP; TSM
PA5183.1	D3C65_28180		-2.45507	1.16686e-08	carbon storage regulator	TPTMD
NA	D3C65_24395	merC	-2.4561	1.84962e-05	mercury transporter MerC	NA
PA2407	D3C65_13475		-2.45762	6.20297e-05	adhesion protein	MA
PA0105	D3C65_00575	coxB	-2.4748	1.25053e-14	cytochrome c oxidase subunit II	EM
PA3186	D3C65_09280		-2.47963	2.09809e-07	porin	TSM
PA3859	D3C65_05735		-2.48427	1.59306e-15	alpha/beta hydrolase	PE
PA4385	D3C65_23255		-2.48517	1.95255e-12	molecular chaperone GroEL	CHSP
PA1049	D3C65_20645		-2.48863	1.03049e-22	pyridoxine/pyridoxamine 5'-phosphate oxidase	BCPGC
PA0179	D3C65_00955		-2.4923	4.4177e-15	response regulator	AP; CHE; TCRS
PA3912	D3C65_05445		-2.49685	2.09455e-16	U32 family peptidase	HUU
PA4922	D3C65_26795	azu	-2.50365	1.05264e-14	azurin	EM
PA3597	D3C65_07090		-2.50871	0.00174032	APC family permease	MP ; TSM
PA2015	D3C65_15565		-2.51306	6.94856e-07	isovaleryl-CoA dehydrogenase	CCC
PA5044	D3C65_27440		-2.51454	7.47235e-27	pilus assembly protein PilM	MA
PA0887	D3C65_21525		-2.52648	6.54091e-05	acetyl-coenzyme A synthetase	CCC ; CIM
PA0276	D3C65_01465		-2.53802	0.000630372	DUF962 domain-containing protein	MP
PA2259	D3C65_14225		-2.54481	1.26149e-16	LacI family DNA-binding transcriptional regulator	TR
NA	D3C65_11580		-2.54516	4.80945e-12	DUF2789 domain-containing protein	NA
PA2323	D3C65_13895		-2.54674	9.72582e-15	NADP-dependent glyceraldehyde-3-phosphate dehydrogenase	CCC
PA5373	D3C65_29185		-2.55106	2.97054e-20	betaine-aldehyde dehydrogenase	AABM; AP
PA1041	D3C65_20685		-2.55652	9.40748e-18	OmpA family protein	MP ; TSM
PA3911	D3C65_05450		-2.55835	1.89525e-06	SCP2 domain-containing protein	HUU
PA2405	D3C65_13485		-2.55925	9.22375e-06	hypothetical protein	HUU
PA4502	D3C65_23855		-2.56638	4.80644e-10	ABC transporter substrate-binding protein	TSM
PA0962	D3C65_21110		-2.57088	1.25053e-14	DNA starvation/stationary phase protection protein	AP
PA2887	D3C65_10870		-2.57506	1.92667e-06	SDR family oxidoreductase	PE
PA0322	D3C65_01705		-2.57656	0.000182329	amino acid permease	MP; TSM
PA0713	D3C65_22455		-2.59212	0.000390076	DUF2845 domain-containing protein	HUU
PA3431	D3C65_07975		-2.61151	2.53379e-06	LrgB family protein	MP
PA5374	D3C65_29190		-2.6177	2.37908e-23	transcriptional regulator	TR
PA2193	D3C65_14570		-2.62436	8.31577e-11	hydrogen cyanide synthase subunit HcnA	CIM
PA1947	D3C65_15910		-2.62658	2.02778e-17	sugar ABC transporter ATP-binding protein	TSM
PA2886	D3C65_10875		-2.64155	9.81342e-15	DUF1446 domain-containing protein	HUU
PA1647	D3C65_17505		-2.64709	5.82867e-14	SulP family inorganic anion transporter	MP; TSM
NA	D3C65_00235		-2.65073	3.35243e-08	hypothetical protein	NA
PA2410	D3C65_13460		-2.65716	6.28151e-09	metal ABC transporter substrate-binding protein	HUU
PA0049	D3C65_00290		-2.66569	3.1861e-08	hypothetical protein	HUU
PA3913	D3C65_05440		-2.68276	2.5006e-11	U32 family peptidase	PE
PA5099	D3C65_27725		-2.69015	0.00143431	cytosine permease	MP ; TSM
PA2384	D3C65_13585		-2.69508	1.4935e-06	transcriptional repressor	HUU
PA3880	D3C65_05620		-2.69739	5.80424e-06	zinc-binding protein	HUU
PA4599	D3C65_24975		-2.72347	9.65712e-08	multidrug efflux RND transporter periplasmic adaptor subunit MexC	ARS; TSM
PA1076	D3C65_20500		-2.73027	5.33968e-16	DUF5064 family protein	HUU
PA3972	D3C65_05125		-2.73601	3.76555e-26	DNA alkylation response protein	PE
PA1946	D3C65_15915		-2.75535	7.66415e-22	sugar ABC transporter substrate-binding protein	TSM
PA5153	D3C65_28020		-2.76769	8.37848e-16	amino acid ABC transporter substrate-binding protein	TSM
PA5372	D3C65_29180		-2.77292	1.09884e-26	oxygen-dependent choline dehydrogenase	AABM; AP
PA2249	D3C65_14280		-2.79222	6.44345e-11	lipoamide acyltransferase component of branched-chain alpha-keto acid dehydrogenase complex	AABM
PA1546	D3C65_18040		-2.79244	5.02343e-09	coproporphyrinogen III oxidase	BCPGC
PA3054	D3C65_09990		-2.80469	8.87708e-24	peptidase	HUU
PA4542	D3C65_24675		-2.8077	2.39984e-16	chaperone protein ClpB	TPTMD
PA2567	D3C65_12625		-2.80921	2.69156e-28	sensor domain-containing phosphodiesterase	HUU
PA2194	D3C65_14565		-2.82975	1.98135e-15	hydrogen cyanide synthase subunit HcnB	CIM
PA0295	D3C65_01560		-2.83605	1.90709e-18	polyamine ABC transporter substrate-binding protein	TSM
PA0527	D3C65_02780		-2.84626	1.8858e-09	Crp/Fnr family transcriptional regulator	TR
PA0108	D3C65_00590		-2.85169	0.00133622	cytochrome c oxidase subunit 3	EM
PA4100	D3C65_04480		-2.85248	1.03651e-06	dehydrogenase	CIM
PA3273	D3C65_08815		-2.86437	0.00164232	transcriptional regulator	HUU
PA1746	D3C65_16990		-2.86512	1.63439e-14	Appr-1-p processing protein	HUU
PA0520	D3C65_02745		-2.8777	2.97361e-09	denitrification regulatory protein NirQ	CIM; EM
PA2261	D3C65_14215		-2.88456	0.000254345	sugar kinase	CCC
PA4067	D3C65_04650		-2.9288	7.15161e-10	OmpW family protein	MP
PA0396	D3C65_02095		-2.93591	4.47679e-41	PilT/PilU family type 4a pilus ATPase	MA
PA0521	D3C65_02750		-2.94645	2.22381e-05	cytochrome C oxidase subunit	EM
PA0200	D3C65_01070		-2.95405	6.14311e-06	DUF3079 domain-containing protein	HUU
PA4205	D3C65_03935		-2.9779	2.56409e-14	DoxX family protein	MP
PA3393	D3C65_08175	nosD	-2.98113	8.65146e-05	nitrous oxide reductase family maturation protein NosD	EM
PA1183	D3C65_19920		-2.99068	5.70029e-10	C4-dicarboxylate transporter 2	TSM
PA0531	D3C65_02805		-3.01684	1.43299e-06	type 1 glutamine amidotransferase	PE
PA5105	D3C65_27755	hutC	-3.0173	1.25235e-19	histidine utilization repressor	TR
PA0913	D3C65_21380	mgtE	-3.01773	2.55115e-38	magnesium transporter	TSM
PA3278	D3C65_08790		-3.02453	6.63767e-07	hypothetical protein	MP
PA2481	D3C65_13095		-3.0266	9.90785e-21	cytochrome C	HUU
PA2126	D3C65_14950		-3.02929	2.88145e-13	hypothetical protein	TR
PA1673	D3C65_17365		-3.03002	1.48335e-07	hemerythrin	HUU
PA4610	D3C65_25030		-3.03282	2.15095e-06	copper transporter	HUU
PA3436	D3C65_07950		-3.03348	4.8463e-12	antibiotic biosynthesis monooxygenase	HUU
NA	D3C65_00230		-3.05447	1.16245e-16	hypothetical protein	NA
PA4351	D3C65_23075		-3.06529	8.25992e-06	1-acyl-sn-glycerol-3-phosphate acyltransferase	FAPM
PA3277	D3C65_08795		-3.06761	4.13822e-19	SDR family oxidoreductase	PE
PA0835	D3C65_21805		-3.08035	1.97689e-28	phosphate acetyltransferase	CCC
PA5207	D3C65_28305		-3.08486	3.90969e-18	inorganic phosphate transporter	MP; TSM
PA4206	D3C65_03930	mexH	-3.10763	2.50957e-18	MexH family multidrug efflux RND transporter periplasmic adaptor subunit	TSM
PA4825	D3C65_26305	mgtA	-3.10844	1.9682e-25	magnesium-translocating P-type ATPase	TSM
PA3910	D3C65_05455		-3.13783	1.30708e-08	alkaline phosphatase	NBM ; SF
PA1051	D3C65_20635		-3.14504	3.26992e-16	GntP family permease	MP; TSM
PA2260	D3C65_14220		-3.15608	2.0292e-05	AP endonuclease	CCC
PA2322	D3C65_13905		-3.15625	4.88616e-12	gluconate permease	TSM
NA	D3C65_10195		-3.18337	2.42631e-15	universal stress protein	NA
PA4917	D3C65_26770		-3.18529	1.26653e-32	nicotinate-nicotinamide nucleotide adenylyltransferase	HUU
PA0588	D3C65_03105		-3.2333	1.86796e-36	PrkA family serine protein kinase	HUU
PA3187	D3C65_09275	ugpC	-3.23706	8.06106e-11	sn-glycerol-3-phosphate ABC transporter ATP-binding protein UgpC	TSM
PA2382	D3C65_13595		-3.24265	2.59078e-17	alpha-hydroxy-acid oxidizing protein	EM
PA0506	D3C65_02670		-3.27987	5.92235e-34	acyl-CoA dehydrogenase	PE
PA4577	D3C65_24855		-3.28255	5.55713e-08	TraR/DksA family transcriptional regulator	HUU
PA4349	D3C65_23065		-3.28538	3.55567e-25	acyl-CoA dehydrogenase	HUU
PA1555.1	D3C65_17980		-3.29039	9.47892e-27	CcoQ/FixQ family Cbb3-type cytochrome c oxidase assembly chaperone	CIM
PA0526	D3C65_02775		-3.32163	1.02954e-17	protein DnrP	HUU
PA3309	D3C65_08605		-3.36446	9.53296e-10	universal stress protein	HUU
PA0952	D3C65_21160		-3.38493	5.73635e-21	hypothetical protein	HUU
PA3614	D3C65_07005		-3.39657	3.50714e-19	MBL fold metallo-hydrolase	HUU
PA3839	D3C65_05840		-3.40159	5.01413e-24	SLC13 family permease	MP; TSM
PA2126.1	D3C65_14945		-3.40421	1.90534e-20	N-acetyltransferase	TR
PA4611	D3C65_25035		-3.42402	6.70184e-11	DUF465 domain-containing protein	HUU
NA	D3C65_00225		-3.45978	6.26899e-05	transposase	NA
PA0545	D3C65_02880		-3.47409	6.21111e-30	reductase	PE
PA2753	D3C65_11595		-3.49587	1.68091e-07	DUF5064 family protein	HUU
PA3190	D3C65_09260		-3.52656	1.32089e-20	carbohydrate ABC transporter substrate-binding protein	TSM
PA5208	D3C65_28310		-3.53709	1.16147e-10	TIGR00153 family protein	HUU
PA3879	D3C65_05625	narL	-3.54584	1.45659e-23	two-component system response regulator NarL	EM; TCRS
PA3188	D3C65_09270		-3.56578	2.23277e-07	carbohydrate ABC transporter permease	TSM
PA4916	D3C65_26765		-3.56627	3.16163e-41	NUDIX hydrolase	HUU
PA2248	D3C65_14285		-3.57429	2.00784e-14	alpha-ketoacid dehydrogenase subunit beta	AABM
PA0836	D3C65_21800		-3.5995	4.07152e-29	propionate/acetate kinase	PE
PA4328	D3C65_22960		-3.62715	3.27375e-18	universal stress protein UspA	HUU
PA1557	D3C65_17970	ccoN	-3.63033	9.86301e-13	cytochrome-c oxidase, cbb3-type subunit I	CIM; EM
PA1197	D3C65_19850		-3.72504	1.48153e-37	NAD-dependent protein deacylase 2	HUU
PA0164	D3C65_00880		-3.74326	1.71479e-35	gamma-glutamyltransferase family protein	AABM
PA2119	D3C65_14985		-3.78901	5.4575e-16	NAD(P)-dependent alcohol dehydrogenase	PE
PA3465	D3C65_07795		-3.80344	7.01035e-14	MFS transporter	MP
PA5232	D3C65_28435		-3.83223	3.51693e-18	HlyD family efflux transporter periplasmic adaptor subunit	HUU
PA3451	D3C65_07870		-3.84361	3.67932e-07	hypothetical protein	HUU
PA0514	D3C65_02715		-3.84521	3.95574e-12	protein NirL	BCPGC; EM
PA4918	D3C65_26775		-3.87674	4.81346e-11	nicotinamidase	HUU
PA0714	D3C65_22450		-3.89337	2.34858e-13	hypothetical protein	HUU
PA0512	D3C65_02705		-3.90789	1.49027e-11	protein nirH	BCPGC; EM
PA3531	D3C65_07455	bfr	-3.93579	5.7111e-19	bacterioferritin	AP ; TSM
PA1789	D3C65_16755		-3.93964	7.33881e-15	universal stress protein UspA	HUU
PA2009	D3C65_15595		-4.05816	2.94111e-13	homogentisate 1,2-dioxygenase	CCC
PA4236	D3C65_03775		-4.08028	1.3649e-34	catalase	AP
PA2026	D3C65_15505		-4.0987	9.48052e-21	bile acid:sodium symporter	MP
PA2127	D3C65_14940		-4.15051	1.13863e-31	phosphoadenosine phosphosulfate reductase	TR
PA2663	D3C65_12100		-4.15828	5.07175e-09	psl and pyoverdine operon regulator PpyR	CWLC; MP
PA0513	D3C65_02710		-4.19614	2.22975e-11	protein nirG	BCPGC; EM; TR
PA3337	D3C65_08465	rfaD	-4.23726	1.98086e-16	ADP-glyceromanno-heptose 6-epimerase	CWLC
PA3458	D3C65_07830		-4.25056	3.23769e-29	MarR family transcriptional regulator	TR
PA3365	D3C65_08320		-4.2733	7.60086e-28	ATP-dependent protease ATP-binding subunit-like protein AmiB	CHSP
PA0530	D3C65_02800		-4.27647	3.72927e-23	aspartate aminotransferase family protein	PE
PA3613	D3C65_07010		-4.32817	9.60274e-19	phosphoketolase	HUU
PA0509	D3C65_02690		-4.3429	8.66954e-15	cytochrome c	BCPGC ; EM
PA0529	D3C65_02790		-4.38031	2.75548e-19	MOSC domain-containing protein	HUU
PA2247	D3C65_14290		-4.45778	6.40333e-26	3-methyl-2-oxobutanoate dehydrogenase (2-methylpropanoyl-transferring) subunit alpha	AABM
PA3875	D3C65_05645		-4.53799	7.66415e-22	nitrate reductase subunit alpha	EM
PA3366	D3C65_08315		-4.66056	2.84212e-30	aliphatic amidase	CCC
PA4571	D3C65_24825		-4.82776	9.8102e-20	cytochrome C	EM
PA4919	D3C65_26780	pncB	-4.88129	7.3902e-46	nicotinate phosphoribosyltransferase	BCPGC
PA1196	D3C65_19855		-4.91252	4.34521e-20	sigma-54-dependent Fis family transcriptional regulator	TR
PA5496	D3C65_29835		-4.92347	8.65179e-33	TSCPD domain-containing protein	NBM
PA4352	D3C65_23080		-4.93567	3.67016e-21	universal stress protein	HUU
NA	D3C65_14990		-5.00599	5.16741e-20	DUF2790 domain-containing protein	NA
PA4596	D3C65_24960		-5.02849	6.60585e-13	TetR/AcrR family transcriptional regulator	TR
PA0510	D3C65_02695	cobA	-5.0326	9.50388e-15	uroporphyrinogen-III C-methyltransferase	BCPGC ; EM
PA5497	D3C65_29840		-5.05214	1.00144e-41	adenosylcobalamin-dependent ribonucleoside-diphosphate reductase	NBM
PA0516	D3C65_02725		-5.05738	7.63732e-14	protein nirF	BCPGC; EM
PA5100	D3C65_27730	hutU	-5.06633	2.90978e-14	urocanate hydratase	AABM
PA1919	D3C65_16050		-5.07847	2.22251e-08	anaerobic ribonucleoside-triphosphate reductase activating protein	NBM
PA5172	D3C65_28120		-5.10205	3.41502e-23	ornithine carbamoyltransferase	AABM
PA0141	D3C65_00760	ppk2	-5.16362	4.92839e-53	polyphosphate kinase 2	HUU
PA1556	D3C65_17975	ccoO	-5.16558	6.94527e-29	cytochrome-c oxidase, cbb3-type subunit II	CIM; EM
PA2754	D3C65_11590		-5.19964	2.8799e-41	DUF883 domain-containing protein	HUU
PA5171	D3C65_28115	arcA	-5.23108	3.0447e-34	arginine deiminase	AABM
PA5475	D3C65_29725		-5.31435	4.61058e-18	N-acetyltransferase	HUU
PA3189	D3C65_09265		-5.37302	5.19702e-19	sugar ABC transporter permease	TSM
PA0515	D3C65_02720		-5.46407	1.23248e-17	protein NirD	BCPGC; EM; TR
PA0511	D3C65_02700	nirJ	-5.46672	1.64969e-28	heme d1 biosynthesis radical SAM protein NirJ	BCPGC; EM
PA4587	D3C65_24910		-5.46682	3.75643e-36	cytochrome c551 peroxidase	EM
PA0525	D3C65_02770		-5.56601	6.92594e-07	nitric oxide reductase activation protein NorD	EM
PA1429	D3C65_18645		-5.63081	2.25616e-37	cation-transporting P-type ATPase	MP; TSM
PA5173	D3C65_28125	arcC	-5.67184	4.19757e-43	carbamate kinase	AABM
PA5027	D3C65_27355		-5.67973	7.13277e-14	universal stress protein	HUU
PA0517	D3C65_02730		-6.1915	5.84815e-13	hypothetical protein	BCPGC; EM
PA1555	D3C65_17985	ccoP	-6.4165	4.0681e-30	cytochrome-c oxidase, cbb3-type subunit III	CIM; EM
PA2662	D3C65_12105		-6.50643	2.80487e-34	short-chain dehydrogenase	MP
PA5427	D3C65_29465	adhP	-6.70552	2.52298e-25	alcohol dehydrogenase AdhP	CCC; EM
PA5170	D3C65_28110		-7.05438	6.67463e-15	arginine:ornithine antiporter	AABM; MP; TSM
PA2664	D3C65_12095		-7.18451	1.0909e-09	flavohemoprotein	EM
PA0459	D3C65_02430	clpG	-7.51343	1.79454e-47	AAA family protein disaggregase ClpG	TPTMD
NA	D3C65_02795		-8.07973	9.2683e-18	hypothetical protein	NA
PA1920	D3C65_16040		-8.37993	3.51521e-29	ribonucleoside triphosphate reductase	NBM
PA3877	D3C65_05635		-8.46624	2.73935e-31	NarK/NasA family nitrate transporter	MP; TSM
PA0518	D3C65_02735		-8.93576	1.3649e-34	cytochrome c551	BCPGC; EM
PA5106	D3C65_27760		-8.93754	1.81592e-44	formimidoylglutamate deiminase	HUU
PA3876	D3C65_05640		-9.00586	3.00191e-20	NarK family nitrate/nitrite MFS transporter	MP; TSM
PA3392	D3C65_08180		-11.336	1.40454e-07	TAT-dependent nitrous-oxide reductase	EM
PA0519	D3C65_02740		-11.505	7.81358e-23	nitrite reductase	EM
PA0524	D3C65_02765		-23.7566	3.1771e-12	nitric-oxide reductase large subunit	EM
PA3391	D3C65_08185		-44.4268	3.13506e-16	regulatory protein NosR	EM; MP
PA0523	D3C65_02760		-62.0471	3.79029e-20	cytochrome c	EM
