# Supplementary material for: The AraC-Type Transcriptional Regulator GliR (PA3027) Activates Genes of Glycerolipid Metabolism in Pseudomonas aeruginosa
Source: Int J Mol Sci. 2021 May 11;22(10):5066. doi: 10.3390/ijms22105066 (PMC8151288; doi:10.3390/ijms22105066)
Supplement: Supplementary file 1 [file ijms-22-05066-s001.zip › Table S2.xls]

## Sheet: Table S2A
The AraC-type transcriptional regulator GliR (PA3027) activates genes of glycerolipid metabolism in Pseudomonas aeruginosa
Karolina Kotecka, Adam Kawalek, Kamil Kobylecki, Aneta Agnieszka Bartosik*
Institute of Biochemistry and Biophysics, Polish Academy of Sciences, 02-106 Warsaw, Poland
*Correspondence: anetab2@ibb.waw.pl
Supplementary Materials
Table S2A: Results of ChIP-seq analysis. PA3027-FLAG ChIP-seq peaks identified in each repeat - set A.
Peak nr	Start	End	Length	Summit	Pileup	Fold enrichment
1	3076	4574	1499	4350	223	2.10223
2	41526	43290	1765	41918	144	2.29646
3	45184	46704	1521	46351	112	2.0502
4	54643	55824	1182	54906	293	2.26252
5	89824	90117	294	89999	151	2.15727
6	181529	181810	282	181662	192	2.49877
7	264318	265170	853	264689	449	6.29418
8	388498	388792	295	388677	210	3.29634
9	493908	494253	346	494068	224	3.26279
10	499870	501187	1318	500786	209	2.88677
11	534732	534920	189	534811	141	2.03084
12	559211	559727	517	559569	210	2.0138
13	679327	679690	364	679526	182	2.33847
14	721741	727289	5549	723998	719	5.62543
15	746986	748008	1023	747542	139	2.25777
16	798227	798549	323	798339	126	2.0905
17	926982	927440	459	927185	219	3.52907
18	970823	971258	436	971143	156	2.19938
19	987046	987453	408	987278	280	4.25669
20	1040966	1042267	1302	1041223	213	3.1761
21	1067210	1067421	212	1067311	119	2.02785
22	1130066	1130933	868	1130759	187	3.29456
23	1341918	1342168	251	1342044	131	2.02798
24	1500431	1500775	345	1500591	169	3.06446
25	1510588	1511112	525	1510980	133	2.31376
26	1552059	1552287	229	1552170	141	2.1158
27	1639514	1640633	1120	1639740	269	4.31749
28	1641083	1642110	1028	1641580	635	11.6362
29	1650108	1650519	412	1650187	138	2.06839
30	1657267	1657523	257	1657369	124	2.32123
31	1669523	1669968	446	1669788	170	2.81201
32	1672512	1673764	1253	1673513	218	3.01403
33	1712228	1712541	314	1712386	211	3.28147
34	1719956	1720550	595	1720088	162	3.00644
35	1720745	1721157	413	1720941	163	2.69455
36	1729118	1729399	282	1729306	118	2.34758
37	1761807	1762292	486	1762088	327	5.51677
38	1763343	1763549	207	1763450	134	2.08674
39	1804784	1805654	871	1805256	122	2.42124
40	1898153	1898423	271	1898290	110	2.08291
41	1935087	1935342	256	1935194	107	2.0097
42	2055406	2055857	452	2055625	507	8.0778
43	2226775	2227103	329	2226997	116	2.52754
44	2411401	2411806	406	2411614	163	2.41979
45	2468691	2469156	466	2468945	167	3.43518
46	2470988	2472303	1316	2471609	218	3.36343
47	2500179	2500519	341	2500347	141	2.9117
48	2570452	2570843	392	2570648	227	4.09883
49	2711095	2711313	219	2711205	85	2.1211
50	2735367	2737394	2028	2736014	146	2.70428
51	2744946	2746975	2030	2746009	109	2.30285
52	2833733	2834387	655	2833867	108	2.55596
53	2853225	2853591	367	2853457	91	2.13402
54	2920145	2920366	222	2920329	77	2.07809
55	2957516	2958821	1306	2957766	189	2.82175
56	2965958	2966295	338	2966115	147	2.43519
57	3129785	3130132	348	3129970	76	2.26296
58	3152884	3153284	401	3153118	209	4.95045
59	3170842	3171725	884	3171554	98	2.65805
60	3262616	3262935	320	3262762	98	2.78534
61	3320561	3320765	205	3320677	75	2.11367
62	3372911	3374060	1150	3373169	82	2.08714
63	3421843	3422411	569	3422165	108	2.85081
64	3438824	3443991	5168	3441424	119	2.37946
65	3494485	3494738	254	3494619	104	2.61351
66	3687286	3687574	289	3687408	125	2.56792
67	3870571	3873370	2800	3870713	158	2.21239
68	3908642	3909015	374	3908823	198	4.54334
69	3916998	3917276	279	3917157	93	2.20311
70	3932237	3932468	232	3932352	100	2.21518
71	3976155	3976828	674	3976611	187	3.94473
72	4007998	4008314	317	4008176	173	2.34221
73	4136033	4136289	257	4136132	161	2.96154
74	4143476	4143729	254	4143637	101	2.4451
75	4154678	4154958	281	4154820	119	2.7113
76	4167260	4167553	294	4167396	152	2.95381
77	4168197	4168545	349	4168362	195	4.18438
78	4184507	4184719	213	4184645	94	2.0738
79	4217979	4218279	301	4218075	111	2.16785
80	4253899	4254212	314	4254042	134	2.73661
81	4312306	4312513	208	4312396	104	2.20203
82	4460408	4460635	228	4460508	138	2.0196
83	4499483	4500118	636	4499870	200	3.75421
84	4601587	4602836	1250	4602581	125	2.02624
85	4757384	4757750	367	4757578	169	3.15755
86	4788025	4793654	5630	4791356	723	5.5163
87	4835838	4837086	1249	4836021	137	2.40476
88	4983179	4983560	382	4983347	210	3.22562
89	5048966	5049367	402	5049179	175	2.20454
90	5101785	5103174	1390	5102157	252	3.28377
91	5149134	5149411	278	5149241	181	2.0281
92	5184221	5184456	236	5184319	209	2.23322
93	5212969	5213319	351	5213181	202	2.8775
94	5236447	5236681	235	5236530	144	2.26855
95	5237567	5237814	248	5237675	134	2.08774
96	5251167	5251616	450	5251334	145	2.31164
97	5276091	5276647	557	5276490	146	2.14626
98	5383478	5389172	5695	5386741	730	5.174
99	5480664	5480989	326	5480815	209	3.08623
100	5494828	5495078	251	5494954	129	2.18243
101	5501977	5503259	1283	5502239	220	3.29939
102	5508414	5508894	481	5508515	162	2.56141
103	5574482	5574876	395	5574676	132	2.05329
104	5605760	5606161	402	5605991	165	2.5998
105	5784802	5785004	203	5784914	167	2.20525
106	5934898	5935176	279	5935059	157	2.14413
107	5961531	5961798	268	5961681	174	2.20051
108	5975640	5975851	212	5975748	142	2.05198
109	5982647	5983103	457	5982827	236	2.86896
110	6023932	6024318	387	6024141	305	3.30296
111	6078597	6078997	401	6078818	241	2.71
112	6149835	6150202	368	6149945	168	2.22948
113	6158939	6164656	5718	6162229	726	5.57092
114	6182933	6183618	686	6183131	333	4.09777
115	6189676	6189980	305	6189831	166	2.30688
116	6338124	6338530	407	6338331	261	2.73197
117	6348357	6348564	208	6348483	180	2.06982

## Sheet: Table S2B
Table S2B: Results of ChIP-seq analysis. PA3027-FLAG ChIP-seq peaks identified in each repeat - set B.
Peak nr	Start	End	Length	Summit	Pileup	Fold enrichment
1	2484	4837	2354	4371	730	2.62554
2	13827	14956	1130	14169	525	2.12084
3	41545	42500	956	41937	334	2.03788
4	54641	56020	1380	54895	685	2.01723
5	63276	63611	336	63425	513	2.50886
6	89790	90349	560	89990	476	2.6402
7	137101	137444	344	137265	441	2.2851
8	181462	181920	459	181682	677	3.19481
9	236962	237323	362	237160	391	2.11729
10	257216	257562	347	257374	366	2.04252
11	262138	263642	1505	262358	462	2.37984
12	264317	265229	913	264729	1560	8.40548
13	388453	388856	404	388677	697	4.18162
14	493708	494328	621	494088	825	4.59056
15	534598	534989	392	534804	434	2.38296
16	549695	549993	299	549821	364	2.00365
17	559163	559787	625	559610	649	2.41752
18	569249	569551	303	569403	413	2.19263
19	679295	679767	473	679559	620	3.01333
20	707395	707987	593	707565	499	2.37144
21	721622	727327	5706	724023	1151	3.48193
22	737300	738405	1106	737678	306	2.01536
23	812470	812796	327	812632	479	2.5546
24	861182	862613	1432	861801	326	2.15512
25	906113	906619	507	906273	394	2.04601
26	926648	927482	835	927245	628	3.87008
27	967154	967595	442	967337	399	2.33163
28	986972	987510	539	987296	745	4.32695
29	1067146	1067756	611	1067313	370	2.40548
30	1102378	1102776	399	1102629	375	2.26061
31	1129975	1131097	1123	1130721	633	4.26624
32	1240499	1240861	363	1240698	498	2.82449
33	1241428	1241739	312	1241594	390	2.17681
34	1341553	1342235	683	1342040	478	2.80066
35	1488372	1488742	371	1488523	302	2.20116
36	1500383	1500840	458	1500615	582	4.03387
37	1510396	1511147	752	1510957	402	2.71357
38	1534893	1535299	407	1535111	351	2.55852
39	1551999	1552340	342	1552170	470	2.66972
40	1569695	1570074	380	1569933	431	2.47766
41	1572367	1572764	398	1572618	296	2.13414
42	1639390	1642185	2796	1641558	1886	12.8824
43	1649656	1650552	897	1650320	439	2.80714
44	1657125	1657564	440	1657369	335	2.39711
45	1669407	1669973	567	1669773	525	3.31914
46	1712212	1712564	353	1712386	666	3.9556
47	1719882	1721163	1282	1720074	446	3.22866
48	1728989	1729444	456	1729277	389	2.95023
49	1752114	1753123	1010	1753009	306	2.03529
50	1761694	1762647	954	1762074	1148	7.39798
51	1763243	1764051	809	1763471	429	2.53968
52	1777550	1777945	396	1777702	269	2.39684
53	1804774	1805741	968	1805427	351	2.62359
54	1898133	1898493	361	1898329	372	2.65853
55	1958716	1958985	270	1958826	275	2.03541
56	2008327	2008687	361	2008540	354	2.14174
57	2052626	2054155	1530	2053315	492	3.58301
58	2055349	2055904	556	2055622	1897	11.4508
59	2189969	2190547	579	2190230	326	2.11424
60	2194134	2196894	2761	2194903	322	2.41772
61	2226716	2227205	490	2227009	381	3.17615
62	2227778	2228323	546	2227947	261	2.22429
63	2240434	2240715	282	2240570	275	2.43666
64	2295659	2296261	603	2296059	266	2.29589
65	2320661	2321118	458	2320886	322	2.65414
66	2411375	2411868	494	2411617	512	2.91917
67	2415559	2416599	1041	2416422	340	2.10239
68	2468601	2469245	645	2468929	540	4.25847
69	2500084	2500613	530	2500349	558	4.40878
70	2570448	2571162	715	2570657	746	5.10773
71	2571646	2571932	287	2571766	419	2.30422
72	2671068	2671479	412	2671299	216	2.02462
73	2677626	2677910	285	2677774	257	2.2835
74	2691078	2691419	342	2691306	281	2.23506
75	2710658	2711365	708	2711216	288	2.75082
76	2723099	2723375	277	2723234	248	2.33432
77	2735465	2737685	2221	2735997	347	2.4706
78	2784723	2785205	483	2784919	238	2.57069
79	2793626	2794120	495	2793777	371	2.05121
80	2833669	2834549	881	2833913	332	3.02364
81	2871392	2871893	502	2871573	266	2.50426
82	2880778	2881156	379	2880977	226	2.28369
83	2957591	2958791	1201	2958181	278	2.01518
84	2965576	2966300	725	2966116	423	2.69219
85	2973163	2973656	494	2973318	182	2.14238
86	3004342	3004597	256	3004458	202	2.08028
87	3029138	3029696	559	3029442	233	2.52294
88	3129686	3130626	941	3129928	356	4.06151
89	3136333	3136883	551	3136641	187	2.0264
90	3152817	3153348	532	3153105	829	7.60136
91	3170361	3171795	1435	3171530	350	3.64564
92	3262484	3262992	509	3262765	315	3.43245
93	3266575	3266960	386	3266741	186	2.05819
94	3318825	3319454	630	3319294	204	2.13039
95	3332926	3333223	298	3333103	206	2.02771
96	3342624	3342974	351	3342818	256	2.31237
97	3421968	3422448	481	3422151	298	3.01576
98	3438790	3444024	5235	3443830	261	2.0537
99	3457269	3457562	294	3457405	245	2.23906
100	3494411	3494982	572	3494640	356	3.4259
101	3593465	3593899	435	3593599	256	2.20692
102	3640058	3640493	436	3640368	219	1.99874
103	3687206	3687615	410	3687390	386	2.99376
104	3689290	3690601	1312	3690493	296	1.99941
105	3711619	3712456	838	3711893	456	2.07708
106	3767641	3768153	513	3767915	262	2.24141
107	3769973	3770250	278	3770126	230	2.19918
108	3908561	3909043	483	3908850	680	5.98819
109	3916902	3917394	493	3917133	292	2.64522
110	3932169	3932490	322	3932356	284	2.40661
111	3975835	3976862	1028	3976577	552	4.37498
112	3991296	3991686	391	3991511	277	2.63193
113	4007938	4008757	820	4008164	598	3.05725
114	4090410	4090711	302	4090614	260	1.99777
115	4103694	4104375	682	4104205	296	2.47975
116	4135909	4136408	500	4136164	618	4.46362
117	4143384	4144019	636	4143636	300	2.77706
118	4154546	4155342	797	4154822	368	3.2106
119	4167196	4167611	416	4167395	571	4.23811
120	4167802	4168592	791	4168366	686	5.64486
121	4184405	4184846	442	4184623	258	2.19651
122	4217886	4218461	576	4218123	402	2.91569
123	4230159	4230453	295	4230307	336	2.29116
124	4253879	4254259	381	4254059	493	4.01761
125	4282212	4282947	736	4282633	280	2.33074
126	4312232	4312609	378	4312432	315	2.54848
127	4374719	4375196	478	4375079	260	2.02962
128	4414990	4415531	542	4415333	332	2.41913
129	4460362	4460684	323	4460513	490	2.73509
130	4499403	4500217	815	4499850	785	5.63258
131	4584230	4584538	309	4584378	311	2.33884
132	4601065	4603021	1957	4601690	400	2.47757
133	4621931	4622419	489	4622158	316	2.2961
134	4683074	4684218	1145	4683686	377	2.10157
135	4745389	4745722	334	4745529	365	2.52895
136	4755465	4756017	553	4755661	334	2.17169
137	4757362	4758297	936	4757580	589	4.2113
138	4773304	4774076	773	4773773	308	2.58249
139	4788018	4793646	5629	4791302	1233	3.49127
140	4835239	4837561	2323	4837271	405	2.5065
141	4982990	4983881	892	4983367	634	3.76132
142	5048923	5049361	439	5049139	550	2.84897
143	5055310	5055674	365	5055501	582	2.18961
144	5149108	5149429	322	5149245	665	2.85013
145	5151612	5152193	582	5151733	468	2.07751
146	5184197	5184499	303	5184324	669	2.72382
147	5194129	5194587	459	5194319	437	2.01064
148	5212626	5213381	756	5213149	808	4.38591
149	5236292	5236715	424	5236537	492	2.95768
150	5237275	5237766	492	5237653	350	2.11456
151	5244898	5245237	340	5245059	381	2.30273
152	5251009	5251701	693	5251306	471	2.86428
153	5276069	5276736	668	5276514	444	2.48813
154	5383446	5389136	5691	5384075	1222	4.42593
155	5480541	5480997	457	5480812	682	3.85182
156	5494609	5495367	759	5494959	442	2.85331
157	5508107	5508886	780	5508540	575	3.49622
158	5574256	5574995	740	5574655	392	2.32464
159	5605387	5606586	1200	5605975	607	3.66868
160	5673614	5673939	326	5673781	379	2.26085
161	5784745	5785063	319	5784897	505	2.55713
162	5868774	5869097	324	5868906	438	2.03668
163	5877971	5878303	333	5878126	424	2.49228
164	5934836	5935257	422	5935038	517	2.69553
165	5940259	5940986	728	5940453	510	2.03566
166	5946848	5947743	896	5947111	420	2.2406
167	5961264	5961868	605	5961665	588	2.76497
168	5975036	5975907	872	5975763	406	2.23701
169	5982608	5983141	534	5982823	701	3.27953
170	6023909	6024414	506	6024153	1125	4.70322
171	6078561	6079049	489	6078782	970	4.31203
172	6107872	6108589	718	6108398	448	2.36785
173	6129761	6130154	394	6129959	425	2.21879
174	6149780	6150270	491	6149964	550	2.78468
175	6153657	6154429	773	6154177	548	2.65292
176	6158937	6164623	5687	6162239	1225	3.61778
177	6180367	6180830	464	6180686	571	2.51073
178	6182871	6183714	844	6183131	1043	4.91944
179	6189637	6190081	445	6189862	694	3.69693
180	6230509	6230821	313	6230685	379	2.09137
181	6254718	6255460	743	6255204	580	2.26004
182	6282651	6283584	934	6282828	467	2.23426
183	6337871	6338536	666	6338297	806	3.32301
184	6342220	6342484	265	6342330	497	2.10011
185	6348317	6348611	295	6348475	564	2.47008

## Sheet: Table S2C
Table S2C: Results of ChIP-seq analysis. PA3027-FLAG ChIP-seq peaks identified in each repeat - setC.
Peak nr	Start	End	Length	Summit	Pileup	Fold enrichment
1	3189	4546	1358	4243	210	2.04818
2	25728	26296	569	25844	139	2.06791
3	54601	55759	1159	54944	372	3.11551
4	160254	161153	900	160500	148	2.2761
5	264469	264948	480	264723	162	2.49993
6	499932	501120	1189	500724	166	2.51432
7	578845	580292	1448	579958	382	5.32511
8	585304	586631	1328	585826	224	3.27504
9	634692	636349	1658	635351	226	3.31802
10	638263	639190	928	638844	371	5.25523
11	721628	727478	5851	726162	6933	78.3052
12	729748	762497	32750	730727	891	13.2308
13	969977	971391	1415	971040	713	11.2641
14	987133	987431	299	987306	159	2.6839
15	1041011	1042246	1236	1041813	170	2.88129
16	1056469	1057083	615	1056901	123	2.08489
17	1167513	1169184	1672	1168099	206	3.73778
18	1318738	1320943	2206	1319284	362	5.38815
19	1389694	1389961	268	1389813	99	2.08921
20	1421027	1422892	1866	1421605	158	2.55478
21	1467069	1468424	1356	1467613	168	3.16844
22	1497798	1499460	1663	1499251	226	4.1916
23	1510218	1511210	993	1510925	837	16.151
24	1564870	1565575	706	1565250	200	3.08724
25	1639415	1642227	2813	1641535	553	11.0005
26	1649642	1650880	1239	1650497	120	2.46029
27	1672494	1673728	1235	1672937	157	2.66524
28	1675042	1675337	296	1675130	115	2.34205
29	1712223	1712543	321	1712375	231	3.91351
30	1720006	1721186	1181	1720970	370	6.65031
31	1723836	1724625	790	1724406	273	4.00379
32	1751691	1753169	1479	1752893	247	4.57094
33	1761826	1762309	484	1762086	223	4.12353
34	1763295	1763804	510	1763520	157	2.64244
35	1768850	1770033	1184	1769820	113	2.59006
36	1804404	1805820	1417	1805406	1149	24.44
37	1810126	1810834	709	1810437	799	10.5693
38	1844599	1845360	762	1844845	279	5.55369
39	1864825	1865360	536	1865077	278	4.09478
40	1965727	1973784	8058	1970704	275	3.35433
41	1974893	1982555	7663	1976753	206	2.20374
42	1987348	1990092	2745	1989459	165	2.68308
43	2000482	2001288	807	2000906	628	10.1423
44	2017398	2019659	2262	2017533	145	2.20971
45	2039953	2040548	596	2040319	318	6.02747
46	2055435	2055820	386	2055617	305	5.25623
47	2079286	2080842	1557	2080641	130	3.00275
48	2123599	2124582	984	2124002	2729	2.52545
49	2124810	2127511	2702	2124949	494	3.31171
50	2129055	2131039	1985	2129300	148	2.35454
51	2136239	2137176	938	2136876	116	2.42775
52	2146634	2146985	352	2146815	100	2.03812
53	2148110	2148881	772	2148347	142	2.54036
54	2182801	2183518	718	2183375	145	2.3431
55	2186777	2187868	1092	2187054	239	4.32272
56	2189959	2191060	1102	2190866	181	2.78261
57	2216487	2216819	333	2216701	146	3.28104
58	2294567	2296343	1777	2296059	437	10.6936
59	2302338	2302756	419	2302565	132	3.02474
60	2308494	2309004	511	2308761	226	3.93536
61	2341751	2342515	765	2342161	697	12.5569
62	2359634	2359968	335	2359801	99	2.01851
63	2382220	2382512	293	2382350	140	2.53201
64	2396066	2396615	550	2396353	280	5.33662
65	2399984	2401126	1143	2400884	211	4.70646
66	2410772	2412258	1487	2411891	222	3.9755
67	2415537	2416696	1160	2415868	323	6.28902
68	2471033	2472250	1218	2471448	175	2.67861
69	2531845	2533394	1550	2532937	173	2.73404
70	2553475	2553766	292	2553644	99	2.18749
71	2570519	2570785	267	2570649	128	2.48431
72	2589120	2589507	388	2589301	106	2.14735
73	2592370	2592926	557	2592575	187	3.32631
74	2596882	2597406	525	2597174	229	3.86459
75	2696895	2697633	739	2697198	85	2.16862
76	2786469	2787679	1211	2787047	122	2.88917
77	2952969	2953376	408	2953142	77	2.20657
78	2957550	2958795	1246	2957958	146	2.7969
79	3042247	3042737	491	3042548	244	5.99033
80	3152958	3153269	312	3153099	126	3.28631
81	3173767	3175535	1769	3174350	88	2.22486
82	3183583	3184977	1395	3183819	82	2.18157
83	3189671	3190192	522	3189894	87	2.37102
84	3401533	3402592	1060	3401839	93	2.45361
85	3556318	3557276	959	3556643	224	4.36738
86	3560005	3561120	1116	3560840	125	2.55943
87	3561361	3561920	560	3561704	145	2.70256
88	3567841	3568270	430	3567985	259	4.83662
89	3575916	3577186	1271	3576125	157	3.5663
90	3593180	3595107	1928	3593596	172	4.21753
91	3625834	3626582	749	3626375	113	2.50539
92	3688907	3690597	1691	3689909	291	6.55658
93	3767817	3768198	382	3767930	109	2.7026
94	3793236	3794793	1558	3794478	153	3.02194
95	3818960	3822225	3266	3819243	296	6.60451
96	3831409	3833148	1740	3831707	196	4.45664
97	3920645	3920916	272	3920747	91	2.34244
98	3929798	3930876	1079	3930626	153	3.12608
99	3956230	3957108	879	3956771	159	2.68763
100	3958450	3960522	2073	3960286	306	7.21444
101	3975115	3976920	1806	3976555	875	18.7714
102	4214776	4215910	1135	4215662	142	2.64037
103	4217831	4218346	516	4217948	197	4.38953
104	4328093	4328885	793	4328496	134	2.08418
105	4329421	4332619	3199	4332250	301	5.27191
106	4351349	4351814	466	4351669	120	2.17105
107	4373534	4374178	645	4373990	107	2.10587
108	4418320	4418597	278	4418424	123	2.03985
109	4454683	4455193	511	4454934	348	4.91793
110	4456776	4458263	1488	4457443	149	2.52127
111	4499477	4499962	486	4499840	138	2.8354
112	4519211	4519555	345	4519403	147	2.56866
113	4523469	4524218	750	4523728	598	8.97993
114	4536091	4536407	317	4536198	92	2.02904
115	4537196	4537534	339	4537401	132	2.5987
116	4602352	4603155	804	4602565	220	3.61235
117	4603433	4603819	387	4603699	94	2.01217
118	4682560	4684247	1688	4683929	239	3.56242
119	4728900	4729949	1050	4729771	265	3.18472
120	4787876	4793724	5849	4789143	7009	73.8958
121	4843184	4843830	647	4843425	317	4.0499
122	4855442	4856431	990	4855576	125	2.29836
123	4875918	4877263	1346	4876824	368	6.47159
124	4878528	4880786	2259	4879727	267	5.86029
125	4954345	4956239	1895	4955890	280	3.35138
126	4964449	4965634	1186	4964945	434	6.16614
127	4993736	4994806	1071	4994030	227	3.00563
128	5011542	5012166	625	5011806	163	2.9574
129	5029444	5029859	416	5029647	242	3.71147
130	5067106	5067403	298	5067306	185	2.41592
131	5168615	5170354	1740	5169088	308	2.15793
132	5193888	5194646	759	5194225	848	10.4066
133	5219964	5220440	477	5220191	224	3.28779
134	5223175	5224533	1359	5223478	396	5.11894
135	5225762	5226251	490	5225896	141	2.15678
136	5232604	5233396	793	5232861	248	4.27468
137	5276023	5276918	896	5276287	189	3.03765
138	5345269	5347594	2326	5345705	942	10.7111
139	5383272	5389174	5903	5384581	6971	72.6792
140	5446754	5453015	6262	5451719	614	7.39062
141	5480628	5480950	323	5480791	144	2.32587
142	5502028	5503225	1198	5502828	169	2.87573
143	5537750	5538138	389	5537986	185	2.91713
144	5637073	5638355	1283	5637378	359	5.70563
145	5640867	5641688	822	5641198	274	3.82493
146	5654877	5656771	1895	5656392	159	2.26348
147	5660908	5661540	633	5661246	479	5.16687
148	5667180	5668465	1286	5667688	244	3.36511
149	5776927	5778152	1226	5777806	179	2.77056
150	5798996	5800029	1034	5799700	178	2.34446
151	5806363	5806690	328	5806547	147	2.14801
152	5919927	5920309	383	5920121	176	2.55409
153	5940164	5944534	4371	5940537	1390	16.0987
154	5982356	5983213	858	5982861	290	3.70133
155	6003665	6004063	399	6003836	188	2.79161
156	6008729	6010544	1816	6010278	447	6.14019
157	6023982	6024341	360	6024156	208	2.45947
158	6078697	6078957	261	6078786	159	2.04549
159	6104991	6105757	767	6105316	337	3.76096
160	6158764	6164645	5882	6160091	7034	74.8421
161	6227178	6227876	699	6227584	143	2.18826
162	6254767	6255703	937	6255265	1031	11.5384
163	6279895	6280373	479	6280242	175	2.23956
164	6284219	6285461	1243	6284659	261	3.71119
165	6291053	6291383	331	6291277	180	2.05356
166	6305957	6307145	1189	6306479	219	3.05022
167	6369561	6374315	4755	6372572	291	2.92909
168	6383002	6383750	749	6383455	409	5.14523

## Sheet: Table S2D
Table S2D: Results of ChIP-seq analysis. PA3027-FLAG ChIP-seq peaks identified in the negative control.
Peak nr	Start	End	Length	Summit	Pileup	Fold enrichment
1	3561450	3561892	443	3561704	413	2.00289
2	6359950	6360270	321	6360094	853	2.00374
3	3479212	3479678	467	3479436	418	2.00571
4	4876492	4877187	696	4876933	661	2.01095
5	5251089	5251600	512	5251316	676	2.01743
6	5151612	5152204	593	5151744	669	2.02
7	2008383	2008662	280	2008539	547	2.02474
8	1600027	1600424	398	1600215	600	2.02508
9	2226878	2227133	256	2226998	532	2.02513
10	6149817	6150223	407	6149946	799	2.02938
11	6092797	6093259	463	6092981	756	2.02941
12	4631775	4632609	835	4632194	561	2.03225
13	3560245	3561109	865	3560783	416	2.03742
14	634761	636536	1776	636244	740	2.04552
15	800267	801701	1435	801334	690	2.04764
16	4993698	4994505	808	4993995	657	2.05206
17	1318677	1320868	2192	1319285	633	2.06869
18	6180499	6180797	299	6180687	861	2.0705
19	6189688	6189985	298	6189862	926	2.07533
20	223561	223938	378	223732	810	2.08382
21	4154672	4154942	271	4154821	546	2.08397
22	5955675	5956355	681	5956141	805	2.09455
23	5637103	5637725	623	5637370	683	2.10184
24	4593346	4593993	648	4593780	611	2.10514
25	3819021	3819515	495	3819215	573	2.10993
26	679348	679698	351	679559	855	2.1194
27	4271047	4272161	1115	4271619	521	2.12322
28	65746	66305	560	65943	831	2.12669
29	707411	707963	553	707562	725	2.12671
30	3556423	3557278	856	3556645	443	2.12814
31	5186146	5187137	992	5186640	688	2.13265
32	6008803	6010486	1684	6010297	1004	2.1346
33	5101811	5103138	1328	5102722	738	2.13856
34	4159650	4160180	531	4159972	570	2.13941
35	2308567	2309519	953	2308788	531	2.13972
36	1669493	1669941	449	1669772	762	2.14608
37	3042357	3042725	369	3042557	479	2.15457
38	1569751	1570047	297	1569920	633	2.15491
39	802068	802857	790	802417	678	2.16053
40	2395729	2396605	877	2396304	586	2.16776
41	2363400	2365052	1653	2363585	538	2.17026
42	1830190	1832385	2196	1831884	612	2.17326
43	2891667	2892600	934	2892111	472	2.17409
44	3567885	3568352	468	3568071	461	2.1828
45	5187765	5188877	1113	5188221	700	2.18833
46	885845	886499	655	886090	717	2.19259
47	5066965	5067439	475	5067306	742	2.19626
48	181553	181822	270	181685	938	2.20573
49	3494513	3494784	272	3494640	490	2.20703
50	2592384	2592804	421	2592562	573	2.20769
51	5844082	5846887	2806	5844355	778	2.22152
52	3959788	3960455	668	3960249	596	2.23358
53	3687259	3687593	335	3687409	543	2.23435
54	5508400	5508715	316	5508540	811	2.23805
55	3955933	3957492	1560	3956293	542	2.2466
56	2189944	2191036	1093	2190210	572	2.24743
57	1240470	1240842	373	1240698	697	2.24839
58	4013599	4014378	780	4014069	554	2.25413
59	5236396	5236690	295	5236538	691	2.25464
60	698370	700056	1687	698637	745	2.26369
61	6046077	6046811	735	6046397	889	2.27586
62	5048964	5049367	404	5049139	768	2.29497
63	4265473	4265871	399	4265709	571	2.30167
64	2425963	2427949	1987	2427368	560	2.31153
65	812480	812767	288	812629	732	2.31383
66	1185551	1186485	935	1186012	732	2.31811
67	4601159	4602889	1731	4602589	692	2.32909
68	3593361	3595109	1749	3593596	509	2.3325
69	5961363	5961826	464	5961659	866	2.34719
70	3129760	3130152	393	3129928	460	2.35316
71	2596946	2597369	424	2597161	572	2.37352
72	5143347	5146803	3457	5145332	693	2.38182
73	4964438	4965624	1187	4964964	700	2.38445
74	2793619	2794129	511	2793777	545	2.39211
75	3286556	3289607	3052	3287307	503	2.40092
76	4253927	4254201	275	4254073	682	2.40177
77	5276074	5276894	821	5276511	765	2.40739
78	5154971	5158199	3229	5155785	758	2.41349
79	3171392	3171721	330	3171525	480	2.41417
80	4843051	4844015	965	4843411	721	2.41487
81	1763254	1764057	804	1763466	701	2.4257
82	2532639	2533553	915	2533343	567	2.42686
83	5605758	5606128	371	5605973	831	2.42984
84	2793	4836	2044	4353	1134	2.46507
85	4331633	4332635	1003	4332359	644	2.47498
86	719933	720364	432	720153	974	2.47537
87	5179761	5181841	2081	5180450	807	2.48152
88	1719933	1721158	1226	1720970	945	2.48826
89	4757424	4757737	314	4757580	809	2.58477
90	4460313	4460747	435	4460513	711	2.59581
91	4450978	4453071	2094	4452802	655	2.59787
92	1187727	1188715	989	1188171	833	2.65396
93	4954802	4956239	1438	4955597	802	2.6731
94	926993	927415	423	927245	907	2.67374
95	388512	388804	293	388677	970	2.68021
96	5223180	5224130	951	5223462	744	2.68698
97	3064158	3071258	7101	3067450	514	2.69319
98	5982441	5983147	707	5982823	1201	2.70684
99	3689185	3690604	1420	3689918	607	2.70924
100	5055313	5055686	374	5055494	911	2.72157
101	4217835	4218361	527	4218138	663	2.74314
102	1219025	1221390	2366	1221017	807	2.7592
103	4454715	4455269	555	4454974	820	2.76449
104	2571643	2571938	296	2571776	658	2.76709
105	4447136	4449673	2538	4449196	697	2.76932
106	4267508	4270163	2656	4268606	685	2.76967
107	5068464	5069392	929	5069130	849	2.80442
108	6338086	6338522	437	6338302	1180	2.82671
109	2753466	2756656	3191	2754506	607	2.84702
110	5184182	5184514	333	5184331	933	2.84809
111	1500426	1500799	374	1500615	838	2.85339
112	4726523	4730086	3564	4729106	762	2.86565
113	5660581	5661498	918	5661191	941	2.86615
114	559018	559782	765	559610	1000	2.87218
115	4025977	4032490	6514	4026328	652	2.88869
116	1130072	1130950	879	1130726	889	2.90825
117	3711574	3712523	950	3711893	669	2.9319
118	2468695	2469155	461	2468929	783	2.94864
119	2499444	2500539	1096	2500349	754	2.95265
120	1965699	1974185	8487	1968841	723	2.97437
121	2965931	2966297	367	2966116	627	2.97721
122	5357506	5362653	5148	5357700	929	2.99262
123	53030	56200	3171	54905	1304	2.99549
124	4167228	4167566	339	4167394	785	3.00267
125	4135983	4136350	368	4136164	849	3.03083
126	1974537	1985840	11304	1981083	693	3.03823
127	2415476	2417173	1698	2416422	717	3.06541
128	493919	494251	333	494088	1155	3.07259
129	2295603	2296299	697	2296059	772	3.07373
130	5480569	5480999	431	5480822	1024	3.08449
131	4982990	4983813	824	4983367	925	3.08459
132	5149073	5149463	391	5149241	950	3.08952
133	5448990	5453039	4050	5451640	1101	3.15933
134	5168534	5170565	2032	5169044	1049	3.17038
135	4007926	4010780	2855	4008164	836	3.21538
136	1712230	1712554	325	1712386	1087	3.27159
137	6182935	6183625	691	6183131	1444	3.31471
138	5212662	5213353	692	5213150	1096	3.31682
139	970404	971374	971	971034	1163	3.35053
140	6078617	6079004	388	6078782	1350	3.39001
141	4499479	4500066	588	4499849	1112	3.4448
142	4523536	4524587	1052	4523729	920	3.45795
143	4168185	4168545	361	4168363	924	3.57786
144	6254712	6255585	874	6255266	1741	3.58789
145	3908643	3909001	359	3908818	945	3.61122
146	2000483	2001259	777	2000906	1024	3.65665
147	987019	987499	481	987284	1159	3.78205
148	2410772	2412306	1535	2411614	861	3.79807
149	2341650	2342427	778	2342158	1051	4.00302
150	5193861	5194662	802	5194249	1362	4.05919
151	1810145	1810772	628	1810438	1315	4.09875
152	6023887	6024366	480	6024153	1610	4.12641
153	1510420	1511160	741	1510942	1321	4.15937
154	5345233	5346798	1566	5345646	1472	4.16441
155	729630	762906	33277	730199	1293	4.31963
156	2570460	2570949	490	2570656	1085	4.41483
157	3152900	3153294	395	3153103	1149	4.8719
158	3975745	3976860	1116	3976555	1582	5.01345
159	1804611	1805750	1140	1805406	1582	5.08794
160	5939835	5943135	3301	5940548	2033	5.12711
161	1761785	1762414	630	1762074	1668	5.41555
162	264341	265061	721	264729	2127	5.46025
163	2055388	2055884	497	2055622	2644	8.974
164	1639477	1642122	2646	1641558	3029	10.0568
165	2123567	2127518	3952	2124371	8568	11.6165
166	5383357	5389180	5824	5384581	8545	13.4201
167	4787964	4793720	5757	4789143	8577	13.4911
168	6158853	6164660	5808	6160069	8606	13.6178
169	721587	727416	5830	726162	8462	14.0632
