# Supplementary material for: The AraC-Type Transcriptional Regulator GliR (PA3027) Activates Genes of Glycerolipid Metabolism in Pseudomonas aeruginosa
Source: Int J Mol Sci. 2021 May 11;22(10):5066. doi: 10.3390/ijms22105066 (PMC8151288; doi:10.3390/ijms22105066)
Supplement: Supplementary file 1 [file ijms-22-05066-s001.zip › Table S3.xlsx]

## Sheet: Sheet1
The AraC-type transcriptional regulator GliR (PA3027) activates genes of glycerolipid metabolism in Pseudomonas aeruginosa
Karolina Kotecka, Adam Kawalek, Kamil Kobylecki, Aneta Agnieszka Bartosik*
Institute of Biochemistry and Biophysics, Polish Academy of Sciences, 02-106 Warsaw, Poland
*Correspondence: anetab2@ibb.waw.pl
Supplementary Materials
Table S3. Distribution and evolutionary conservation of PA3027-PA3023 cluster in bacteria identified using MultiGeneBlast [97].
Genome		PA3027 ortholog					PA3026 ortholog					PA3025 ortholog					PA3024 ortholog					PA3023 ortholog
Accession	Description	Accession	% Identity	Score	% Coverage	E-value	Accession	% Identity	Score	% Coverage	E-value	Accession	% Identity	Score	% Coverage	E-value	Accession	% Identity	Score	% Coverage	E-value	Accession	% Identity	Score	% Coverage	E-value
AE004091	Pseudomonas aeruginosa PAO1	AAG06415	100	702	100	0	AAG06414	100	1070	100	0	AAG06413	100	1035	100	0	AAG06412	100	1054	100	0	AAG06412	100	1054	100	0
CP015878	Pseudomonas citronellolis strain SJTE-3	ANI14178	79	539	99.7085	0	ANI14179	81	868	100	0	ANI14180	77	733	99.4297	0	ANI14181	85	919	100	0	ANI14181	85	919	100	0
CP000680	Pseudomonas mendocina ymp	ABP84321	78	544	98.5423	0	ABP84322	76	829	100	0	ABP84323	73	684	99.0494	0	ABP84324	81	880	100	0	ABP84324	81	880	100	0
CP014784	Pseudomonas alcaligenes strain NEB 585	AMR67530	77	545	98.5423	0	AMR67529	75	814	100.188	0	AMR67528	72	687	99.4297	0	AMR67527	77	841	100	0	AMR67527	77	841	100	0
AP013068	Pseudomonas resinovorans NBRC 106553	BAN47826	76	538	98.8338	0	BAN47827	80	530	62.5235	0	BAN47829	73	685	99.2395	0	BAN47830	84	910	100	0	BAN47830	84	910	100	0
LT629785	Pseudomonas pohangensis strain DSM 17875	SDU18670	72	521	100	0	SDU18654	76	828	99.8117	0	SDU18636	73	728	99.0494	0	SDU18620	78	852	100	0	#N/A	#N/A	#N/A	#N/A	#N/A
CP012358	Oblitimonas alkaliphila strain B4199	AKX44540	45	274	97.3761	5e-87	AKX44539	64	699	100	0	AKX44538	52	510	99.6198	1e-173	AKX44537	64	708	99.0366	0	#N/A	#N/A	#N/A	#N/A	#N/A
CP000155	Hahella chejuensis KCTC 2396	ABC31326	48	299	99.7085	2e-96	ABC31325	65	712	99.6234	0	ABC31324	50	456	98.0989	3e-152	ABC31323	63	703	99.2293	0	#N/A	#N/A	#N/A	#N/A	#N/A
CP021425	Oleiphilus messinensis strain ME102	ARU57758	52	339	96.793	4e-112	ARU57757	63	709	100	0	ARU57756	50	422	98.6692	2e-138	ARU57755	64	684	99.422	0	#N/A	#N/A	#N/A	#N/A	#N/A
LN554852	Moritella viscosa	CED61929	45	307	97.6676	8e-100	CED61930	59	659	100.377	0	CED61931	47	514	98.4791	9e-175	CED61932	59	667	100	0	#N/A	#N/A	#N/A	#N/A	#N/A
FO203512	Oleispira antarctica strain RB-8	CCK75848	43	292	96.793	6e-94	CCK75849	56	645	100.377	0	CCK75850	48	506	101.141	3e-172	CCK75851	61	690	99.8073	0	#N/A	#N/A	#N/A	#N/A	#N/A
CP000821	Shewanella sediminis HAW-EB3	ABV35205	38	254	99.7085	4e-79	ABV35206	58	639	99.6234	0	ABV35207	44	352	96.0076	5e-112	ABV35208	60	642	100.193	0	#N/A	#N/A	#N/A	#N/A	#N/A
CP000267	Rhodoferax ferrireducens T118	ABD70046	34	145	81.0496	2e-37	ABD70050	53	576	100.188	0	ABD70051	50	471	98.289	2e-158	ABD70052	63	676	99.422	0	#N/A	#N/A	#N/A	#N/A	#N/A
CP002209	Ferrimonas balearica DSM 9799	ADN76658	42	249	98.5423	4e-77	ADN76659	56	566	99.8117	0	ADN76660	38	295	98.289	2e-90	ADN76661	53	533	99.2293	0	#N/A	#N/A	#N/A	#N/A	#N/A
CP003190	Pseudomonas protegens CHA0	#N/A	#N/A	#N/A	#N/A	#N/A	AGL84595	82	860	99.8117	0	AGL84596	74	696	100	0	AGL84597	82	875	99.8073	0	#N/A	#N/A	#N/A	#N/A	#N/A
CP003470	Rhodanobacter denitrificans strain 2APBS1	#N/A	#N/A	#N/A	#N/A	#N/A	AGG89625	74	807	100	0	AGG89624	74	687	99.6198	0	AGG89623	82	891	100	0	#N/A	#N/A	#N/A	#N/A	#N/A
FO203363	Marinobacter hydrocarbonoclasticus str. ATCC 49840	#N/A	#N/A	#N/A	#N/A	#N/A	CCG95523	64	704	100.377	0	CCG95524	51	446	95.057	2e-148	CCG95525	67	713	99.8073	0	#N/A	#N/A	#N/A	#N/A	#N/A
CP017715	Marinobacter salinus strain Hb8	#N/A	#N/A	#N/A	#N/A	#N/A	AOY87798	61	685	100.565	0	AOY87799	47	415	97.9087	3e-136	AOY87800	65	725	99.8073	0	#N/A	#N/A	#N/A	#N/A	#N/A
CP004387	Alcanivorax pacificus W11-5	#N/A	#N/A	#N/A	#N/A	#N/A	AJD48300	64	681	100	0	AJD48299	45	365	98.0989	2e-117	AJD48298	58	612	99.2293	0	#N/A	#N/A	#N/A	#N/A	#N/A
AM286690	Alcanivorax borkumensis SK2	#N/A	#N/A	#N/A	#N/A	#N/A	CAL16857	58	637	100	0	CAL16856	44	376	99.6198	1e-121	CAL16855	56	592	100.193	0	#N/A	#N/A	#N/A	#N/A	#N/A
CP002454	Deinococcus maricopensis DSM 21211	#N/A	#N/A	#N/A	#N/A	#N/A	ADV68758	58	585	99.8117	0	ADV68757	46	406	98.4791	7e-133	ADV68756	57	608	98.8439	0	#N/A	#N/A	#N/A	#N/A	#N/A
AP014924	Limnochorda pilosa strain: HC45	#N/A	#N/A	#N/A	#N/A	#N/A	BAS26423	56	548	99.8117	0	BAS26424	48	382	103.232	8e-123	BAS26425	61	626	100	0	#N/A	#N/A	#N/A	#N/A	#N/A
CP003108	Desulfosporosinus orientis DSM 765	#N/A	#N/A	#N/A	#N/A	#N/A	AET67194	49	527	99.8117	3e-180	AET67195	46	419	98.8593	5e-138	AET67196	54	591	98.8439	0	#N/A	#N/A	#N/A	#N/A	#N/A
CP003466	Alcanivorax dieselolei B5	#N/A	#N/A	#N/A	#N/A	#N/A	AFT70614	56	579	100	0	AFT70613	53	332	70.5323	1e-104	AFT70612	56	586	98.8439	0	#N/A	#N/A	#N/A	#N/A	#N/A
LT859958	Anaerolineaceae bacterium CAMBI-1	#N/A	#N/A	#N/A	#N/A	#N/A	SMX54658	46	505	99.6234	1e-171	SMX54659	42	335	100	1e-105	SMX54660	61	638	98.6513	0	#N/A	#N/A	#N/A	#N/A	#N/A
CP002085	Desulfarculus baarsii DSM 2075	#N/A	#N/A	#N/A	#N/A	#N/A	ADK84873	52	523	99.8117	9e-179	ADK84874	46	359	97.3384	7e-115	ADK84875	53	564	100.193	0	#N/A	#N/A	#N/A	#N/A	#N/A
AP013035	Thermosulfidibacter takaii ABI70S6	#N/A	#N/A	#N/A	#N/A	#N/A	BAT71166	45	474	99.8117	1e-159	BAT71165	35	281	96.1977	2e-85	BAT71164	41	439	98.8439	3e-146	#N/A	#N/A	#N/A	#N/A	#N/A
CP007152	Marinobacter salarius strain R9SW1	#N/A	#N/A	#N/A	#N/A	#N/A	AHI32196	64	703	99.8117	0	AHI32197	50	439	95.8175	7e-146	#N/A	#N/A	#N/A	#N/A	#N/A	#N/A	#N/A	#N/A	#N/A	#N/A
CP000859	Desulfococcus oleovorans Hxd3	#N/A	#N/A	#N/A	#N/A	#N/A	#N/A	#N/A	#N/A	#N/A	#N/A	ABW68419	47	441	97.7186	8e-147	ABW68418	48	514	99.8073	2e-175	#N/A	#N/A	#N/A	#N/A	#N/A
CP011509	Archangium gephyra strain DSM 2261	#N/A	#N/A	#N/A	#N/A	#N/A	AKJ06748	54	557	99.6234	0	AKJ06749	49	386	96.7681	1e-121	#N/A	#N/A	#N/A	#N/A	#N/A	#N/A	#N/A	#N/A	#N/A	#N/A
HF680312	Thalassolituus oleivorans MIL-1	CCU71908	43	291	99.1254	7e-93	#N/A	#N/A	#N/A	#N/A	#N/A	CCU71909	53	496	97.9087	6e-168	#N/A	#N/A	#N/A	#N/A	#N/A	#N/A	#N/A	#N/A	#N/A	#N/A
CP019962	Eubacterium limosum strain ATCC 8486	#N/A	#N/A	#N/A	#N/A	#N/A	ARD65713	31	233	90.7721	5e-66	#N/A	#N/A	#N/A	#N/A	#N/A	ARD65714	44	427	99.2293	2e-141	#N/A	#N/A	#N/A	#N/A	#N/A
AE017226	Treponema denticola ATCC 35405	#N/A	#N/A	#N/A	#N/A	#N/A	AAS10636	31	231	92.0904	1e-65	#N/A	#N/A	#N/A	#N/A	#N/A	AAS10635	39	403	99.8073	6e-132	#N/A	#N/A	#N/A	#N/A	#N/A
